# Supplementary material for: They are not all the same: Determinants of attendance across different sectors in a stadium
Source: PLoS One. 2023 Jul 27;18(7):e0289331. doi: 10.1371/journal.pone.0289331 (PMC10374137; doi:10.1371/journal.pone.0289331)
Supplement: S1 Data — (CSV) [file pone.0289331.s001.csv]

date	weekday	sector	log_att	log_price	hometeam_id	awayteam_id	odds_hometeam	odds_awayteam
11/08/2015	7	1	8.067462921	3.912023067	2	20	1.57	6.32
12/06/2015	7	1	7.711996555	2.995732307	2	25	1.55	5.79
8/24/2014	7	1	6.453625202	2.302585125	3	29	1.51	6.35
4/22/2018	7	1	7.743703365	3.218875885	3	16	2.62	2.81
09/06/2015	7	1	8.337348938	3.401197433	3	18	3.2	2.26
09/08/2018	6	1	3.496507645	3.401197433	2	12	1.5	7.45
08/03/2014	7	1	9.100302696	2.995732307	3	20	1.59	5.82
10/28/2017	6	1	7.22548151	4.094344616	2	30	1.7	5.15
10/23/2016	7	1	7.642524242	4.382026672	2	13	1.65	5.34
8/26/2017	6	1	7.575071812	3.912023067	3	30	2.02	3.74
07/12/2015	7	1	8.447843552	3.401197433	2	13	2.45	3.15
11/10/2019	7	1	7.301147938	3.496507645	2	8	1.27	11.84
10/23/2016	7	1	8.738254547	3.68887949	2	13	1.65	5.34
10/24/2015	6	1	7.372117996	3.68887949	3	6	1.94	4.04
09/02/2018	7	1	3.33220458	3.401197433	2	11	1.33	11.03
7/28/2019	7	1	8.514990807	2.995732307	2	9	1.37	8.68
11/03/2019	7	1	8.009363174	3.178053856	2	13	1.46	7.58
10/26/2019	6	1	6.969790459	3.912023067	3	12	1.43	7.78
11/27/2016	7	1	7.344072819	3.68887949	2	27	1.84	4.19
6/13/2018	3	1	6.893656254	2.302585125	3	27	2.53	2.85
4/28/2019	7	1	7.47873497	3.912023067	3	20	1.75	4.82
6/20/2015	6	1	8.672486305	2.525728703	2	5	2.57	2.71
11/21/2018	3	1	5.98393631	3.218875885	2	21	2.14	3.82
11/20/2016	7	1	7.485491753	4.382026672	2	14	1.4	8.05
10/04/2015	7	1	5.192956924	2.995732307	2	23	1.4	8.58
7/18/2018	3	1	7.656337261	3.401197433	2	28	2	3.9
10/23/2016	7	1	8.804924965	2.995732307	2	13	1.65	5.34
8/18/2019	7	1	6.056784153	3.401197433	3	10	1.31	10.54
7/27/2014	7	1	8.842604637	2.995732307	2	9	2.67	2.61
07/05/2015	7	1	6.861711502	3.218875885	2	17	1.56	6.46
5/18/2019	6	1	5.488937855	2.995732307	3	16	2.57	2.93
11/27/2016	7	1	4.234106541	3.871201038	2	27	1.84	4.19
11/02/2019	6	1	5.673323154	2.708050251	3	30	2.27	3.31
5/14/2017	7	1	7.863651276	3.218875885	3	27	1.91	4.01
08/03/2019	6	1	1.386294365	3.80666256	3	22	1.91	4.2
5/24/2015	7	1	7.880048275	3.912023067	3	13	2.57	2.82
7/19/2015	7	1	8.254528999	4.094344616	3	30	1.57	6.06
08/10/2019	6	1	6.598508835	4.382026672	2	21	1.57	6.4
10/12/2019	6	1	7.924434185	2.708050251	3	8	2.13	3.75
11/03/2019	7	1	6.190315247	4.700480461	2	13	1.46	7.58
11/20/2014	4	1	8.832733154	2.708050251	3	12	1.48	6.93
9/28/2019	6	1	1.609437943	3.912023067	2	28	1.61	5.83
06/03/2018	7	1	0.693147182	3.68887949	2	13	1.74	5.15
4/21/2018	6	1	7.170119762	3.401197433	2	2	1.42	8.04
08/03/2019	6	1	6.732210636	4.094344616	3	22	1.91	4.2
06/04/2015	4	1	8.620290756	3.68887949	3	14	1.75	4.84
09/10/2015	4	1	8.546169281	2.995732307	2	16	2.01	3.88
9/14/2014	7	1	8.612685204	3.68887949	2	13	3	2.56
5/26/2018	6	1	7.259819508	2.995732307	3	12	1.87	4.64
11/10/2019	7	1	8.009363174	3.178053856	2	8	1.27	11.84
8/22/2018	3	1	6.884486675	2.995732307	3	13	2.13	3.78
7/21/2018	6	1	9.331406593	2.484906673	2	9	1.67	5.63
9/29/2019	7	1	6.218600273	3.68887949	3	21	2.23	3.28
09/06/2018	4	1	1.098612309	3.401197433	3	31	1.75	5.1
10/12/2019	6	1	6.946013927	3.912023067	3	8	2.13	3.75
5/21/2014	3	1	8.218248367	2.995732307	3	28	2.26	3.17
08/10/2019	6	1	9.175645828	3.465735912	2	21	1.57	6.4
11/10/2019	7	1	6.242223263	3.401197433	2	8	1.27	11.84
10/17/2019	4	1	6.436150551	2.708050251	3	6	2.46	2.92
8/13/2018	1	1	7.737180233	3.218875885	3	22	2.64	2.84
9/14/2019	6	1	8.009363174	3.178053856	2	27	1.57	5.97
7/18/2015	6	1	5.488937855	2.995732307	2	21	2.34	3.29
8/23/2015	7	1	4.418840408	3.401197433	2	28	1.97	3.95
11/20/2017	1	1	8.526152611	2.302585125	3	1	1.82	4.58
11/10/2019	7	1	8.514990807	2.995732307	2	8	1.27	11.84
05/11/2014	7	1	7.87473917	3.401197433	3	18	1.99	3.7
10/22/2014	3	1	4.290459633	2.708050251	2	22	2.02	3.85
11/27/2016	7	1	0	3.401197433	2	27	1.84	4.19
07/05/2015	7	1	8.245121956	2.525728703	2	17	1.56	6.46
08/02/2015	7	1	9.037652016	2.708050251	2	27	1.9	4.16
09/10/2015	4	1	5.587248802	2.708050251	2	16	2.01	3.88
05/06/2018	7	1	7.170119762	3.401197433	2	22	1.76	4.83
10/10/2019	4	1	6.154858112	4.60517025	2	5	1.48	7
11/08/2015	7	1	7.237059116	3.218875885	2	20	1.57	6.32
5/14/2017	7	1	7.398786068	3.912023067	3	27	1.91	4.01
5/31/2015	7	1	5.003946304	3.113515377	2	19	2.37	3.09
4/22/2018	7	1	6.920671463	3.912023067	3	16	2.62	2.81
07/12/2015	7	1	8.273846626	2.525728703	2	13	2.45	3.15
10/12/2014	7	1	4.356709003	2.708050251	2	16	2.69	2.67
11/19/2018	1	1	6.647688389	3.401197433	3	11	1.95	4.49
9/14/2019	6	1	8.985570908	3.701302052	2	27	1.57	5.97
05/11/2019	6	1	7.673687935	3.912023067	3	9	1.99	3.94
5/31/2018	4	1	0.693147182	3.401197433	2	8	1.42	8.77
5/26/2019	7	1	6.821107388	4.248495102	2	6	1.4	8.18
9/23/2018	7	1	8.570354462	2.890371799	2	5	1.83	4.64
5/20/2018	7	1	6.826545238	3.912023067	3	6	1.92	4.06
11/20/2016	7	1	5.659482002	3.178053856	2	14	1.4	8.05
09/08/2018	6	1	9.474395752	2.484906673	2	12	1.5	7.45
4/27/2019	6	1	7.57301712	3.68887949	2	16	2.22	3.4
5/26/2019	7	1	7.652545929	3.555348158	2	6	1.4	8.18
7/18/2018	3	1	6.32435894	4.094344616	2	28	2	3.9
7/25/2018	3	1	6.710523129	2.302585125	3	25	3.26	2.2
10/17/2019	4	1	6.675823212	3.912023067	3	6	2.46	2.92
09/08/2018	6	1	8.214465141	2.708050251	2	12	1.5	7.45
11/15/2018	4	1	8.042378426	2.708050251	2	27	1.69	5.35
10/14/2015	3	1	7.113955975	3.68887949	3	28	2.33	3.1
5/26/2018	6	1	8.430981636	3.218875885	3	12	1.87	4.64
08/12/2015	3	1	8.361241341	3.218875885	2	6	1.84	4.37
05/11/2014	7	1	7.148345947	2.708050251	3	18	1.99	3.7
12/06/2015	7	1	8.069028854	3.68887949	2	25	1.55	5.79
6/18/2017	7	1	6.897705078	4.094344616	3	18	3.54	2.07
8/18/2019	7	1	7.855156898	4.094344616	3	10	1.31	10.54
10/12/2014	7	1	8.46968174	3.68887949	2	16	2.69	2.67
9/23/2018	7	1	4.615120411	4.248495102	2	5	1.83	4.64
5/17/2015	7	1	4.934473991	2.995732307	2	29	1.61	5.57
8/23/2015	7	1	8.644001961	2.995732307	2	28	1.97	3.95
11/11/2018	7	1	7.940227985	2.302585125	3	29	1.88	4.35
11/27/2016	7	1	5.659482002	3.178053856	2	27	1.84	4.19
5/17/2015	7	1	7.113142014	3.218875885	2	29	1.61	5.57
11/20/2016	7	1		3.401197433	2	14	1.4	8.05
8/18/2019	7	1	6.732210636	2.708050251	3	10	1.31	10.54
9/28/2019	6	1	7.493317127	3.912023067	2	28	1.61	5.83
6/20/2015	6	1	5.365975857	2.995732307	2	5	2.57	2.71
11/30/2014	7	1	7.824445724	2.708050251	3	13	2.97	2.38
11/08/2015	7	1	6.678342342	2.525728703	2	20	1.57	6.32
10/04/2014	6	1	7.920083046	2.302585125	2	27	1.98	3.93
10/13/2018	6	1	9.678341866	2.302585125	2	19	1.68	5.33
9/26/2019	4	1	5.552959442	2.302585125	3	27	2.62	2.74
8/20/2014	3	1	8.625150681	2.995732307	2	5	2.63	2.63
7/23/2017	7	1	8.345692635	3.218875885	3	13	2.78	2.53
5/26/2019	7	1	3.76120019	3.555348158	2	6	1.4	8.18
8/26/2017	6	1	8.420021057	3.218875885	3	30	2.02	3.74
4/29/2018	7	1	8.523771286	3.218875885	3	28	2.46	2.97
11/15/2014	6	1	8.591186523	2.995732307	3	9	1.65	5.1
11/15/2014	6	1	6.678342342	2.995732307	3	9	1.65	5.1
11/20/2016	7	1	1.386294365	2.995732307	2	14	1.4	8.05
5/13/2017	6	1	3.555348158	3.912023067	2	5	1.89	4.03
08/10/2019	6	1	3.610917807	3.68887949	2	21	1.57	6.4
9/25/2019	3	1	0.693147182	3.80666256	2	22	1.56	6.14
10/28/2016	5	1	7.927685261	3.218875885	3	31	1.59	5.59
05/12/2019	7	1	7.12447834	2.995732307	2	12	1.42	8.2
4/28/2019	7	1	7.992268562	2.995732307	3	20	1.75	4.82
11/10/2019	7	1	0	4.094344616	2	8	1.27	11.84
8/18/2019	7	1	3.044522524	3.80666256	3	10	1.31	10.54
09/07/2014	7	1	6.93244791	2.708050251	3	16	2.5	2.78
08/05/2018	7	1	7.074116707	2.995732307	3	8	2.03	3.85
11/03/2018	6	1	6.845880032	2.995732307	3	30	2.84	2.62
11/16/2014	7	1	8.629628181	2.995732307	2	14	2.01	3.73
08/03/2019	6	1	6.056784153	3.401197433	3	22	1.91	4.2
9/27/2015	7	1	8.324821472	4.094344616	2	30	1.71	4.99
6/24/2015	3	1	7.115581989	3.68887949	3	1	2.02	3.8
08/09/2014	6	1	7.146772385	2.302585125	3	14	1.68	4.9
4/21/2018	6	1	7.781556129	4.094344616	2	2	1.42	8.04
4/29/2018	7	1	2.079441547	3.68887949	3	28	2.46	2.97
11/15/2018	4	1	3.091042519	3.218875885	2	27	1.69	5.35
8/13/2018	1	1	7.156176567	3.912023067	3	22	2.64	2.84
7/14/2019	7	1	8.514990807	2.995732307	2	20	1.24	11.84
9/24/2014	3	1	6.986566544	3.401197433	3	21	2.34	3.2
7/21/2018	6	1	7.088408947	4.094344616	2	9	1.67	5.63
4/21/2018	6	1	4.553876877	3.401197433	2	2	1.42	8.04
10/18/2014	6	1	8.111927986	2.708050251	3	15	1.51	6.54
7/28/2019	7	1	8.081784248	3.401197433	2	9	1.37	8.68
06/03/2017	6	1	7.57301712	3.401197433	3	31	1.53	5.98
07/12/2015	7	1	6.752270222	3.218875885	2	13	2.45	3.15
5/21/2014	3	1	7.995306492	2.302585125	3	28	2.26	3.17
8/22/2018	3	1	6.586171627	3.218875885	3	13	2.13	3.78
10/28/2017	6	1	4.584967613	3.401197433	2	30	1.7	5.15
05/04/2014	7	1	7.805474758	4.094344616	2	25	2.22	3.19
5/24/2015	7	1	6.805722713	3.218875885	3	13	2.57	2.82
7/29/2018	7	1	8.44462204	2.708050251	2	29	1.38	8.91
11/03/2018	6	1	6.781057835	3.218875885	3	30	2.84	2.62
09/08/2018	6	1	6.739336491	4.094344616	2	12	1.5	7.45
5/18/2019	6	1	0	3.68887949	3	16	2.57	2.93
06/06/2015	6	1	4.510859489	2.995732307	2	12	1.74	4.86
10/10/2019	4	1	8.514990807	2.995732307	2	5	1.48	7
9/26/2015	6	1	7.879670143	2.708050251	3	20	1.87	4.27
7/18/2015	6	1	7.285506725	3.401197433	2	21	2.34	3.29
11/02/2014	7	1	8.682029724	3.68887949	2	12	1.9	4.32
8/23/2015	7	1	5.420535088	2.708050251	2	28	1.97	3.95
12/01/2018	6	1	9.67978096	1.609437943	2	6	1.44	7.05
10/25/2014	6	1	8.76436615	2.708050251	3	6	1.65	5.43
4/29/2018	7	1	7.828436375	3.912023067	3	28	2.46	2.97
12/02/2018	7	1	8.487352371	0.91629076	3	2	2.15	3.59
5/31/2018	4	1	4.543294907	3.401197433	2	8	1.42	8.77
7/27/2014	7	1	8.776783943	3.68887949	2	9	2.67	2.61
12/01/2018	6	1	7.78405714	2.302585125	2	6	1.44	7.05
08/03/2019	6	1	6.167516708	2.708050251	3	22	1.91	4.2
9/29/2019	7	1	5.834810734	2.302585125	3	21	2.23	3.28
4/22/2018	7	1	6.100318909	2.995732307	3	16	2.62	2.81
10/08/2018	1	1	6.272877216	3.218875885	3	26	1.5	7.8
11/27/2016	7	1	7.556427956	4.382026672	2	27	1.84	4.19
10/27/2019	7	1	7.33106041	3.912023067	2	10	1.07	27.12
11/15/2016	2	1	8.990067482	2.995732307	3	6	1.63	5.92
09/10/2015	4	1	7.263329506	2.995732307	2	16	2.01	3.88
6/13/2018	3	1	6.584791183	3.912023067	3	27	2.53	2.85
09/01/2019	7	1	0.693147182	3.80666256	2	25	2.17	3.52
10/20/2019	7	1	1.098612309	3.912023067	2	19	1.45	7.26
5/19/2018	6	1	8.702343941	3.401197433	2	30	1.59	5.72
7/25/2018	3	1	7.553286552	3.912023067	3	25	3.26	2.2
11/11/2018	7	1	6.018593311	1.609437943	3	29	1.88	4.35
11/20/2016	7	1	8.328451157	3.465735912	2	14	1.4	8.05
10/09/2014	4	1	6.499786854	2.708050251	3	5	2.08	3.43
08/05/2018	7	1	7.901747704	3.218875885	3	8	2.03	3.85
7/27/2019	6	1	8.215817451	2.708050251	3	28	2.45	3.04
9/29/2019	7	1	7.96380806	2.302585125	3	21	2.23	3.28
10/17/2019	4	1	8.162801743	2.708050251	3	6	2.46	2.92
07/12/2015	7	1	8.162801743	4.094344616	2	13	2.45	3.15
09/08/2018	6	1	1.609437943	3.401197433	2	12	1.5	7.45
10/27/2019	7	1	8.009363174	3.178053856	2	10	1.07	27.12
10/04/2015	7	1	8.350429535	3.218875885	2	23	1.4	8.58
8/24/2014	7	1	7.958926678	2.302585125	3	29	1.51	6.35
7/14/2019	7	1	3.218875885	3.314186096	2	20	1.24	11.84
8/16/2015	7	1	8.465478897	3.68887949	3	17	1.66	5.51
09/02/2019	1	1	5.910796642	2.302585125	3	7	1.53	6.73
6/13/2018	3	1	6.238324642	2.302585125	3	27	2.53	2.85
5/18/2019	6	1	8.2819767	2.995732307	3	16	2.57	2.93
10/29/2017	7	1	4.927253723	2.995732307	3	8	2.03	3.7
10/27/2018	6	1		3.218875885	2	25	2.13	3.75
5/20/2018	7	1	6.304448605	2.995732307	3	6	1.92	4.06
5/20/2018	7	1	7.916078091	3.218875885	3	6	1.92	4.06
11/28/2015	6	1	7.229114056	3.68887949	3	22	3.32	2.16
9/23/2018	7	1	1.609437943	3.555348158	2	5	1.83	4.64
4/28/2019	7	1	6.408528805	2.995732307	3	20	1.75	4.82
10/29/2017	7	1	6.910750866	3.68887949	3	8	2.03	3.7
10/20/2019	7	1	6.242223263	3.401197433	2	19	1.45	7.26
5/26/2019	7	1	9.545024872	3.33220458	2	6	1.4	8.18
9/14/2014	7	1	8.130942345	2.525728703	2	13	3	2.56
06/03/2018	7	1	6.635946751	4.382026672	2	13	1.74	5.15
10/26/2019	6	1	6.349139214	2.708050251	3	12	1.43	7.78
06/03/2017	6	1	8.215817451	2.708050251	3	31	1.53	5.98
11/20/2016	7	1	7.569411755	3.68887949	2	14	1.4	8.05
8/24/2014	7	1	8.246957779	2.995732307	3	29	1.51	6.35
6/18/2017	7	1	7.32118845	3.401197433	3	18	3.54	2.07
10/26/2019	6	1	7.618251324	3.218875885	3	12	1.43	7.78
05/11/2019	6	1	8.041734695	2.995732307	3	9	1.99	3.94
06/07/2015	7	1	8.443331718	2.995732307	3	29	1.69	5.17
10/27/2019	7	1	6.242223263	3.401197433	2	10	1.07	27.12
10/08/2018	1	1	5.480638981	2.995732307	3	26	1.5	7.8
9/14/2014	7	1	8.260493279	2.302585125	2	13	3	2.56
11/03/2019	7	1	7.268222809	4.007333279	2	13	1.46	7.58
9/25/2019	3	1	9.05005455	3.701302052	2	22	1.56	6.14
10/20/2019	7	1	8.514990807	2.995732307	2	19	1.45	7.26
7/27/2019	6	1	1.386294365	3.80666256	3	28	2.45	3.04
05/09/2015	6	1	8.539932251	3.68887949	3	23	1.59	5.9
08/05/2018	7	1	1.386294365	3.401197433	3	8	2.03	3.85
11/02/2019	6	1	7.555381775	2.708050251	3	30	2.27	3.31
09/08/2018	6	1	7.577633858	3.401197433	2	12	1.5	7.45
10/27/2018	6	1	3.091042519	3.218875885	2	25	2.13	3.75
08/10/2014	7	1	8.742574692	2.995732307	2	29	1.72	4.85
7/27/2019	6	1	6.210599899	2.708050251	3	28	2.45	3.04
11/15/2018	4	1	6.244166851	3.218875885	2	27	1.69	5.35
09/02/2019	1	1	8.009030342	2.302585125	3	7	1.53	6.73
9/14/2019	6	1	0	3.496507645	2	27	1.57	5.97
7/18/2018	3	1	8.498825073	2.708050251	2	28	2	3.9
11/05/2016	6	1	7.63240099	4.382026672	2	9	1.67	5.17
9/14/2014	7	1	4.753590107	2.708050251	2	13	3	2.56
11/02/2019	6	1	1.609437943	3.912023067	3	30	2.27	3.31
05/09/2015	6	1	8.85295105	2.995732307	3	23	1.59	5.9
11/19/2018	1	1	6.904750824	2.708050251	3	11	1.95	4.49
10/12/2019	6	1	0.693147182	3.912023067	3	8	2.13	3.75
9/14/2014	7	1	7.870547771	2.995732307	2	13	3	2.56
06/09/2019	7	1	7.346010208	3.218875885	3	18	4.68	1.75
8/23/2018	4	1		3.295836926	2	31	1.29	11.58
8/21/2017	1	1	7.162397385	3.68887949	3	5	2.21	3.19
08/12/2015	3	1	5.129898548	2.995732307	2	6	1.84	4.37
11/08/2015	7	1	3.33220458	3.68887949	2	20	1.57	6.32
11/05/2016	6	1	9.042394638	2.77258873	2	9	1.67	5.17
9/24/2017	7	1	7.246367931	3.218875885	3	25	3.02	2.36
12/06/2015	7	1	6.24804306	2.302585125	2	25	1.55	5.79
08/02/2015	7	1	8.000349045	3.401197433	2	27	1.9	4.16
9/26/2015	6	1	7.865955353	3.401197433	3	20	1.87	4.27
11/09/2017	4	1		2.708050251	3	14	1.93	4
9/14/2014	7	1	8.622813225	3.218875885	2	13	3	2.56
11/13/2019	3	1	0	4.094344616	2	30	1.37	8.31
7/28/2019	7	1	3.583518982	3.401197433	2	9	1.37	8.68
9/13/2014	6	1	7.82763958	3.401197433	3	25	1.59	5.51
09/06/2015	7	1	8.249836922	4.094344616	3	18	3.2	2.26
9/25/2019	3	1	6.242223263	3.401197433	2	22	1.56	6.14
05/03/2014	6	1	7.957877159	1.609437943	3	31	1.38	8.19
10/13/2018	6	1	6.133398056	3.68887949	2	19	1.68	5.33
8/23/2018	4	1	4.060442924	2.995732307	2	31	1.29	11.58
9/14/2014	7	1	4.574710846	2.995732307	2	13	3	2.56
11/09/2017	4	1	7.99260664	2.708050251	3	14	1.93	4
11/10/2019	7	1	6.43775177	4.787491798	2	8	1.27	11.84
8/23/2018	4	1	8.537779808	2.564949274	2	31	1.29	11.58
12/06/2015	7	1	3.367295742	2.708050251	2	25	1.55	5.79
11/15/2014	6	1	8.240912437	3.68887949	3	9	1.65	5.1
7/18/2018	3	1	6.907755375	3.401197433	2	28	2	3.9
8/23/2018	4	1	6.447305679	3.68887949	2	31	1.29	11.58
9/25/2019	3	1	7.301147938	3.496507645	2	22	1.56	6.14
11/02/2014	7	1	7.993619919	2.302585125	2	12	1.9	4.32
11/27/2016	7	1	2.890371799	2.995732307	2	27	1.84	4.19
7/27/2019	6	1	7.525100708	3.401197433	3	28	2.45	3.04
5/31/2015	7	1	6.874198437	3.401197433	2	19	2.37	3.09
9/25/2019	3	1	6.095824718	4.499809742	2	22	1.56	6.14
10/10/2019	4	1	7.540621758	3.912023067	2	5	1.48	7
11/13/2019	3	1	7.301147938	3.496507645	2	30	1.37	8.31
09/09/2018	7	1	7.227662563	3.218875885	3	9	2.46	3.07
09/02/2019	1	1	5.996451855	3.68887949	3	7	1.53	6.73
08/12/2018	7	1	4.727387905	3.401197433	2	16	1.69	5.74
8/20/2014	3	1	8.434898376	3.68887949	2	5	2.63	2.63
09/02/2018	7	1	4.60517025	3.401197433	2	11	1.33	11.03
11/25/2017	6	1	7.269616604	3.401197433	3	29	2.15	3.26
10/25/2014	6	1	8.552174568	3.401197433	3	6	1.65	5.43
9/28/2019	6	1	8.009363174	3.178053856	2	28	1.61	5.83
9/29/2019	7	1	6.994850159	2.995732307	3	21	2.23	3.28
11/27/2016	7	1	6.12468338	3.68887949	2	27	1.84	4.19
08/10/2014	7	1	8.872066498	3.68887949	2	29	1.72	4.85
5/31/2015	7	1	3.713572025	3.80666256	2	19	2.37	3.09
7/21/2018	6	1	4.143134594	3.401197433	2	9	1.67	5.63
11/13/2019	3	1	7.425357819	4.094344616	2	30	1.37	8.31
12/02/2018	7	1		0.91629076	3	2	2.15	3.59
11/05/2016	6	1	4.174387455	2.995732307	2	9	1.67	5.17
4/29/2018	7	1	7.14361763	2.995732307	3	28	2.46	2.97
08/02/2015	7	1	6.086774826	2.995732307	2	27	1.9	4.16
9/27/2015	7	1	8.134760857	3.401197433	2	30	1.71	4.99
11/21/2018	3	1	4.969813347	3.912023067	2	21	2.14	3.82
10/27/2019	7	1	5.752572536	4.60517025	2	10	1.07	27.12
4/22/2018	7	1	6.897705078	2.995732307	3	16	2.62	2.81
11/27/2016	7	1		4.094344616	2	27	1.84	4.19
11/15/2018	4	1	5.361292362	3.912023067	2	27	1.69	5.35
5/26/2018	6	1	6.651571751	2.995732307	3	12	1.87	4.64
7/15/2019	1	1	6.704414368	2.708050251	3	11	1.66	5.72
10/04/2015	7	1	8.913011551	3.912023067	2	23	1.4	8.58
06/04/2015	4	1	8.887652397	2.995732307	3	14	1.75	4.84
09/02/2018	7	1	1.609437943	3.401197433	2	11	1.33	11.03
10/23/2016	7	1	6.284134388	3.401197433	2	13	1.65	5.34
09/10/2015	4	1	4.234106541	3.401197433	2	16	2.01	3.88
06/10/2018	7	1	0.693147182	3.218875885	2	26	1.3	12.27
7/29/2018	7	1	4.143134594	3.218875885	2	29	1.38	8.91
9/24/2014	3	1	7.268919945	2.708050251	3	21	2.34	3.2
10/26/2019	6	1	8.042699814	2.708050251	3	12	1.43	7.78
09/01/2019	7	1	9.297710419	3.701302052	2	25	2.17	3.52
07/05/2015	7	1	8.034306526	3.912023067	2	17	1.56	6.46
11/05/2016	6	1	3.583518982	3.68887949	2	9	1.67	5.17
05/03/2014	6	1	9.324561119	2.302585125	3	31	1.38	8.19
05/12/2019	7	1	7.255591393	3.68887949	2	12	1.42	8.2
6/13/2018	3	1	7.590346813	3.218875885	3	27	2.53	2.85
10/12/2017	4	1	7.541683197	4.094344616	2	19	1.6	5.47
10/14/2015	3	1	7.066466808	2.995732307	3	28	2.33	3.1
11/07/2015	6	1	6.774223804	3.68887949	3	12	1.97	4.09
5/31/2015	7	1	8.056743622	4.094344616	2	19	2.37	3.09
8/22/2018	3	1	6.311734676	3.912023067	3	13	2.13	3.78
12/02/2018	7	1	8.140024185	0.91629076	3	2	2.15	3.59
9/24/2017	7	1	6.605298042	3.912023067	3	25	3.02	2.36
10/28/2017	6	1	8.953769684	2.995732307	2	30	1.7	5.15
11/19/2018	1	1	6.091310024	2.302585125	3	11	1.95	4.49
11/20/2017	1	1	8.2819767	2.995732307	3	1	1.82	4.58
07/09/2015	4	1	7.828834534	4.094344616	3	16	2.58	2.77
7/18/2015	6	1	8.779711723	3.401197433	2	21	2.34	3.29
08/12/2018	7	1	8.575839043	2.708050251	2	16	1.69	5.74
11/05/2016	6	1		4.094344616	2	9	1.67	5.17
11/19/2018	1	1	1.386294365	2.708050251	3	11	1.95	4.49
9/14/2014	7	1	7.778211594	3.218875885	2	13	3	2.56
11/11/2018	7	1	6.90073061	1.609437943	3	29	1.88	4.35
06/09/2019	7	1	5.963579178	2.995732307	3	18	4.68	1.75
08/10/2019	6	1	8.009363174	3.178053856	2	21	1.57	6.4
06/10/2018	7	1	8.977272987	2.708050251	2	26	1.3	12.27
07/12/2015	7	1	4.60517025	2.995732307	2	13	2.45	3.15
10/22/2014	3	1	8.373091698	2.995732307	2	22	2.02	3.85
11/05/2016	6	1	7.56475687	3.68887949	2	9	1.67	5.17
7/14/2019	7	1	9.172327042	3.178053856	2	20	1.24	11.84
10/12/2019	6	1	6.126869202	2.708050251	3	8	2.13	3.75
10/04/2014	6	1	8.509160995	3.68887949	2	27	1.98	3.93
9/26/2019	4	1	7.94520092	2.302585125	3	27	2.62	2.74
12/01/2018	6	1		1.609437943	2	3	1.44	7.05
4/19/2014	6	1	9.359449387	2.302585125	3	17	1.52	6.45
4/21/2018	6	1	9.157572746	2.708050251	2	2	1.42	8.04
10/20/2019	7	1	8.009363174	3.178053856	2	19	1.45	7.26
9/27/2015	7	1	8.043984413	3.401197433	2	30	1.71	4.99
7/27/2019	6	1	7.044033051	4.094344616	3	28	2.45	3.04
7/25/2018	3	1	7.100852013	2.302585125	3	25	3.26	2.2
9/26/2019	4	1	5.480638981	3.68887949	3	27	2.62	2.74
9/14/2019	6	1	8.514990807	2.995732307	2	27	1.57	5.97
08/03/2019	6	1	8.276394844	2.708050251	3	22	1.91	4.2
7/28/2019	7	1	7.006695271	4.094344616	2	9	1.37	8.68
9/13/2014	6	1	6.492239952	2.708050251	3	25	1.59	5.51
9/28/2019	6	1	9.003684998	3.80666256	2	28	1.61	5.83
10/18/2014	6	1	8.06463623	3.401197433	3	15	1.51	6.54
10/15/2017	7	1	8.10560894	2.995732307	3	7	1.63	5.64
09/01/2019	7	1	6.186208725	4.499809742	2	25	2.17	3.52
10/17/2019	4	1	7.482119083	3.218875885	3	6	2.46	2.92
5/26/2018	6	1	1.098612309	3.68887949	3	12	1.87	4.64
9/28/2019	6	1	8.514990807	2.995732307	2	28	1.61	5.83
11/10/2019	7	1	7.388946056	4.094344616	2	8	1.27	11.84
10/10/2019	4	1	9.03800869	3.80666256	2	5	1.48	7
05/09/2015	6	1	6.801282883	2.995732307	3	23	1.59	5.9
9/25/2019	3	1	8.009363174	3.178053856	2	22	1.56	6.14
05/03/2014	6	1	7.508238792	1.609437943	3	31	1.38	8.19
11/03/2019	7	1	6.242223263	3.401197433	2	13	1.46	7.58
6/20/2015	6	1	7.312553406	3.218875885	2	5	2.57	2.71
09/06/2014	6	1	8.322637558	2.995732307	2	21	2.44	3.13
09/02/2018	7	1	8.528923988	2.708050251	2	11	1.33	11.03
10/10/2019	4	1	8.009363174	3.178053856	2	5	1.48	7
7/21/2018	6	1		3.295836926	2	9	1.67	5.63
09/02/2019	1	1	6.810142517	2.995732307	3	7	1.53	6.73
7/15/2019	1	1	6.056784153	3.401197433	3	11	1.66	5.72
5/18/2019	6	1	6.047372341	3.912023067	3	16	2.57	2.93
10/27/2018	6	1	9.64930439	2.484906673	2	25	2.13	3.75
5/13/2017	6	1	8.47491169	3.401197433	2	5	1.89	4.03
6/24/2015	3	1	7.579679012	2.995732307	3	1	2.02	3.8
5/31/2015	7	1	8.349720955	2.708050251	2	19	2.37	3.09
9/13/2014	6	1	8.102283478	2.708050251	3	25	1.59	5.51
11/03/2019	7	1	8.514990807	2.995732307	2	13	1.46	7.58
05/06/2018	7	1	4.510859489	2.995732307	2	22	1.76	4.83
09/09/2018	7	1	1.386294365	3.401197433	3	9	2.46	3.07
10/10/2019	4	1	6.242223263	3.401197433	2	5	1.48	7
8/23/2018	4	1	7.747596741	2.995732307	2	31	1.29	11.58
9/24/2014	3	1	6.142037392	2.708050251	3	21	2.34	3.2
07/05/2015	7	1	4.836281776	2.995732307	2	17	1.56	6.46
09/01/2019	7	1	7.234898567	3.80666256	2	25	2.17	3.52
05/12/2019	7	1	9.681842804	2.77258873	2	12	1.42	8.2
9/25/2019	3	1	8.514990807	2.995732307	2	22	1.56	6.14
09/06/2014	6	1	8.822911263	3.68887949	2	21	2.44	3.13
7/28/2019	7	1	8.009363174	3.178053856	2	9	1.37	8.68
8/22/2018	3	1	5.505331516	2.995732307	3	13	2.13	3.78
7/18/2015	6	1	8.665440559	2.708050251	2	21	2.34	3.29
08/12/2015	3	1	8.378390312	2.525728703	2	6	1.84	4.37
7/29/2018	7	1	9.331406593	2.484906673	2	29	1.38	8.91
7/29/2018	7	1	6.246106625	3.912023067	2	29	1.38	8.91
11/02/2014	7	1	7.555381775	2.995732307	2	12	1.9	4.32
07/12/2015	7	1	3.76120019	3.68887949	2	13	2.45	3.15
5/17/2015	7	1	8.422442436	2.525728703	2	29	1.61	5.57
12/02/2018	7	1		0.91629076	3	2	2.15	3.59
06/06/2015	6	1	8.45998764	3.218875885	2	12	1.74	4.86
9/23/2018	7	1	9.474395752	2.708050251	2	5	1.83	4.64
9/14/2014	7	1	8.640648842	3.912023067	2	13	3	2.56
9/25/2019	3	1	7.507689953	3.80666256	2	22	1.56	6.14
5/19/2018	6	1	6.745236397	3.912023067	2	30	1.59	5.72
08/02/2015	7	1	5.017279625	3.68887949	2	27	1.9	4.16
09/06/2018	4	1	6.920671463	3.218875885	3	31	1.75	5.1
06/09/2019	7	1	7.142827511	3.912023067	3	18	4.68	1.75
7/14/2019	7	1	7.738052368	3.314186096	2	20	1.24	11.84
11/15/2016	2	1	8.764053345	2.302585125	3	6	1.63	5.92
11/05/2016	6	1	5.659482002	3.178053856	2	9	1.67	5.17
11/11/2018	7	1	7.93236208	1.609437943	3	29	1.88	4.35
7/15/2019	1	1	8.190354347	2.708050251	3	11	1.66	5.72
11/13/2019	3	1	6.242223263	3.401197433	2	30	1.37	8.31
11/03/2019	7	1	7.301147938	3.496507645	2	13	1.46	7.58
9/16/2015	3	1	7.275172234	3.912023067	3	25	2.27	3.22
9/28/2019	6	1	7.301147938	3.496507645	2	28	1.61	5.83
4/29/2018	7	1	6.751101494	2.995732307	3	28	2.46	2.97
10/12/2017	4	1	9.175437927	2.995732307	2	19	1.6	5.47
08/02/2015	7	1	8.066207886	3.401197433	2	27	1.9	4.16
8/23/2018	4	1	9.331406593	2.484906673	2	31	1.29	11.58
10/04/2014	6	1	8.611229897	2.995732307	2	27	1.98	3.93
8/13/2018	1	1	6.063785076	2.995732307	3	22	2.64	2.84
05/12/2019	7	1	4.094344616	2.995732307	2	12	1.42	8.2
06/06/2015	6	1	6.65672636	3.218875885	2	12	1.74	4.86
10/04/2015	7	1	8.210124016	3.218875885	2	23	1.4	8.58
10/04/2014	6	1	4.521788597	2.708050251	2	27	1.98	3.93
5/19/2018	6	1	4.948760033	3.401197433	2	30	1.59	5.72
9/14/2019	6	1	7.253470421	3.80666256	2	27	1.57	5.97
10/20/2019	7	1	7.301147938	3.496507645	2	19	1.45	7.26
10/27/2019	7	1	2.890371799	3.912023067	2	10	1.07	27.12
9/23/2018	7	1	6.084499359	3.555348158	2	5	1.83	4.64
11/20/2016	7	1	4.234106541	3.871201038	2	14	1.4	8.05
11/13/2019	3	1	8.009363174	3.178053856	2	30	1.37	8.31
09/01/2019	7	1	8.514990807	2.995732307	2	25	2.17	3.52
4/21/2018	6	1	8.401557922	3.401197433	2	2	1.42	8.04
9/26/2019	4	1	6.152732849	2.995732307	3	27	2.62	2.74
11/27/2016	7	1	8.328692436	3.465735912	2	27	1.84	4.19
4/27/2019	6	1	9.345482826	3.178053856	2	16	2.22	3.4
6/20/2015	6	1	4.143134594	3.68887949	2	5	2.57	2.71
7/18/2018	3	1	4.077537537	3.401197433	2	28	2	3.9
10/20/2019	7	1	7.166265965	3.912023067	2	19	1.45	7.26
5/26/2018	6	1	7.443663597	3.912023067	3	12	1.87	4.64
7/29/2018	7	1		3.295836926	2	29	1.38	8.91
9/28/2019	6	1	6.242223263	3.401197433	2	28	1.61	5.83
9/16/2015	3	1	7.213768482	3.218875885	3	25	2.27	3.22
10/24/2015	6	1	7.140452862	2.995732307	3	6	1.94	4.04
10/08/2018	1	1	6.795705795	2.995732307	3	26	1.5	7.8
10/17/2019	4	1	1.386294365	3.912023067	3	6	2.46	2.92
05/11/2019	6	1	2.833213329	3.68887949	3	9	1.99	3.94
09/10/2015	4	1	8.262817383	3.68887949	2	16	2.01	3.88
11/19/2018	1	1	6.970730305	2.302585125	3	11	1.95	4.49
06/03/2018	7	1	8.846209526	3.178053856	2	13	1.74	5.15
11/30/2014	7	1	5.683579922	2.708050251	3	13	2.97	2.38
10/13/2018	6	1	7.489412308	2.995732307	2	19	1.68	5.33
11/16/2014	7	1	7.303170204	2.995732307	2	14	2.01	3.73
08/12/2015	3	1	6.981934547	3.218875885	2	6	1.84	4.37
10/08/2018	1	1		3.401197433	3	26	1.5	7.8
11/05/2016	6	1	4.234106541	3.871201038	2	9	1.67	5.17
11/13/2019	3	1	8.871364594	4.043051243	2	30	1.37	8.31
8/21/2017	1	1	7.736307144	2.995732307	3	5	2.21	3.19
08/09/2014	6	1	8.353025436	2.302585125	3	14	1.68	4.9
5/13/2017	6	1	7.463936806	4.094344616	2	5	1.89	4.03
8/13/2018	1	1	7.043159962	2.995732307	3	22	2.64	2.84
11/25/2017	6	1	7.946617603	2.708050251	3	29	2.15	3.26
08/12/2015	3	1	8.017307281	3.912023067	2	6	1.84	4.37
10/27/2019	7	1	8.514990807	2.995732307	2	10	1.07	27.12
4/19/2014	6	1	7.004881859	1.609437943	3	17	1.52	6.45
10/27/2018	6	1	3.68887949	3.912023067	2	25	2.13	3.75
10/18/2015	7	1	8.124150276	3.218875885	2	22	1.79	4.62
11/13/2019	3	1	6.011267185	4.787491798	2	30	1.37	8.31
10/20/2019	7	1	6.278521538	4.60517025	2	19	1.45	7.26
10/28/2017	6	1	7.997326851	3.401197433	2	30	1.7	5.15
06/06/2017	2	1	7.657755375	3.401197433	3	6	1.62	5.51
09/07/2014	7	1	8.453187943	3.401197433	3	16	2.5	2.78
05/04/2014	7	1	8.005701065	3.401197433	2	25	2.22	3.19
06/10/2018	7	1	3.931825638	3.218875885	2	26	1.3	12.27
06/10/2018	7	1	6.047372341	3.912023067	2	26	1.3	12.27
08/10/2019	6	1	7.76556921	3.68887949	2	21	1.57	6.4
10/18/2015	7	1	8.353733063	3.218875885	2	22	1.79	4.62
9/14/2014	7	1	8.522777557	2.995732307	2	13	3	2.56
07/05/2015	7	1	8.514188766	3.218875885	2	17	1.56	6.46
10/23/2016	7	1	7.437206268	3.68887949	2	13	1.65	5.34
08/05/2017	6	1	8.473659515	3.68887949	3	4	1.58	5.4
08/01/2015	6	1	8.464635849	4.094344616	3	21	2.13	3.59
11/20/2014	4	1	6.913737297	2.708050251	3	12	1.48	6.93
9/28/2019	6	1	6.736967087	4.60517025	2	28	1.61	5.83
6/20/2015	6	1	8.752264977	3.218875885	2	5	2.57	2.71
7/18/2015	6	1	7.879291534	4.094344616	2	21	2.34	3.29
10/09/2014	4	1	7.718240738	3.401197433	3	5	2.08	3.43
8/18/2019	7	1	8.373785019	2.708050251	3	10	1.31	10.54
7/21/2018	6	1	8.032034874	3.401197433	2	9	1.67	5.63
05/11/2019	6	1	6.432940006	2.995732307	3	9	1.99	3.94
11/03/2019	7	1	0.693147182	4.007333279	2	13	1.46	7.58
06/09/2019	7	1	7.778211594	2.995732307	3	18	4.68	1.75
5/17/2015	7	1	3.737669706	3.68887949	2	29	1.61	5.57
10/04/2014	6	1	8.182279587	2.995732307	2	27	1.98	3.93
5/20/2018	7	1	7.14598465	2.995732307	3	6	1.92	4.06
08/09/2014	6	1	8.97385788	2.995732307	3	14	1.68	4.9
11/03/2018	6	1	6.599870682	3.912023067	3	30	2.84	2.62
10/27/2018	6	1	7.864035606	2.708050251	2	25	2.13	3.75
09/06/2018	4	1	6.904750824	2.995732307	3	31	1.75	5.1
05/11/2019	6	1	8.339262009	3.218875885	3	9	1.99	3.94
10/18/2015	7	1	8.601902008	3.912023067	2	22	1.79	4.62
11/20/2014	4	1	8.671114922	3.401197433	3	12	1.48	6.93
07/02/2015	4	1	8.206310272	2.995732307	3	27	2.15	3.43
08/03/2014	7	1	7.323170662	2.302585125	3	20	1.59	5.82
5/18/2014	7	1	8.162516594	3.401197433	2	28	2.39	2.96
11/21/2018	3	1	2.77258873	3.218875885	2	21	2.14	3.82
8/30/2015	7	1	8.030735016	4.094344616	3	5	2.74	2.54
08/05/2018	7	1	7.080026627	3.912023067	3	8	2.03	3.85
5/18/2019	6	1	6.529418945	3.218875885	3	16	2.57	2.93
09/10/2015	4	1	8.7166996	2.302585125	2	16	2.01	3.88
9/14/2019	6	1	7.598399162	3.401197433	2	27	1.57	5.97
10/18/2015	7	1	7.722677708	2.525728703	2	22	1.79	4.62
06/03/2018	7	1	8.10560894	3.68887949	2	13	1.74	5.15
06/10/2018	7	1	7.170119762	3.218875885	2	26	1.3	12.27
07/09/2015	4	1	8.389359474	3.401197433	3	16	2.58	2.77
7/27/2019	6	1	6.056784153	3.401197433	3	28	2.45	3.04
10/22/2014	3	1	7.658227444	2.995732307	2	22	2.02	3.85
12/01/2018	6	1	6.896694183	2.995732307	2	6	1.44	7.05
10/13/2018	6	1	3.988984108	2.995732307	2	19	1.68	5.33
9/23/2018	7	1	2.77258873	3.555348158	2	5	1.83	4.64
11/21/2018	3	1	9.64930439	2.397895336	2	21	2.14	3.82
10/27/2019	7	1	9.097171783	3.860729694	2	10	1.07	27.12
11/05/2016	6	1	8.328692436	3.465735912	2	9	1.67	5.17
4/28/2019	7	1	8.185907364	3.218875885	3	20	1.75	4.82
05/11/2014	7	1	7.591861725	2.708050251	3	18	1.99	3.7
5/19/2018	6	1	7.74326992	4.094344616	2	30	1.59	5.72
5/19/2018	6	1	9.238149643	2.708050251	2	30	1.59	5.72
9/27/2015	7	1	4.828313828	3.912023067	2	30	1.71	4.99
8/13/2018	1	1	0.693147182	3.401197433	3	22	2.64	2.84
5/20/2018	7	1	1.098612309	3.68887949	3	6	1.92	4.06
11/10/2019	7	1	9.052984238	4.043051243	2	8	1.27	11.84
4/27/2019	6	1	3.970291853	3.68887949	2	16	2.22	3.4
11/07/2015	6	1	6.61472559	2.995732307	3	12	1.97	4.09
10/25/2014	6	1	6.755768776	2.708050251	3	6	1.65	5.43
12/06/2015	7	1	7.087573528	2.995732307	2	25	1.55	5.79
5/31/2018	4	1	8.622993469	2.708050251	2	8	1.42	8.77
08/05/2018	7	1	6.24804306	2.995732307	3	8	2.03	3.85
11/02/2019	6	1	7.782390118	3.218875885	3	30	2.27	3.31
5/13/2017	6	1	7.200424671	3.401197433	2	5	1.89	4.03
08/03/2019	6	1	7.198183537	3.401197433	3	22	1.91	4.2
09/07/2014	7	1	8.520586967	2.708050251	3	16	2.5	2.78
11/08/2015	7	1	7.762170792	3.218875885	2	20	1.57	6.32
11/15/2018	4	1	3.465735912	3.218875885	2	27	1.69	5.35
10/10/2019	4	1	2.197224617	3.912023067	2	5	1.48	7
10/27/2019	7	1	7.301147938	3.496507645	2	10	1.07	27.12
7/21/2018	6	1	8.178077698	2.708050251	2	9	1.67	5.63
10/12/2017	4	1	5.030437946	3.401197433	2	19	1.6	5.47
08/05/2017	6	1	9.038958549	2.995732307	3	4	1.58	5.4
9/27/2015	7	1	8.672657013	2.708050251	2	30	1.71	4.99
10/22/2014	3	1	7.914252281	2.302585125	2	22	2.02	3.85
10/28/2016	5	1	8.331827164	3.912023067	3	31	1.59	5.59
08/10/2019	6	1	8.514990807	2.995732307	2	21	1.57	6.4
07/12/2017	3	1	7.004881859	3.912023067	3	9	2.08	3.56
09/02/2018	7	1	4.043051243	4.094344616	2	11	1.33	11.03
5/31/2018	4	1	7.170119762	3.401197433	2	8	1.42	8.77
05/06/2018	7	1	7.722677708	3.68887949	2	22	1.76	4.83
11/27/2016	7	1	9.042394638	2.77258873	2	27	1.84	4.19
08/12/2018	7	1	7.236339569	3.401197433	2	16	1.69	5.74
11/21/2018	3	1	3.091042519	3.218875885	2	21	2.14	3.82
12/02/2018	7	1	9.14184761	1.609437943	3	2	2.15	3.59
5/31/2018	4	1	7.177018642	4.094344616	2	8	1.42	8.77
5/31/2018	4	1	8.846209526	2.484906673	2	8	1.42	8.77
08/02/2015	7	1	7.346010208	4.094344616	2	27	1.9	4.16
7/15/2019	1	1	2.197224617	3.80666256	3	11	1.66	5.72
6/15/2017	4	1	6.911747456	3.912023067	3	21	2.49	2.82
11/03/2019	7	1	9.089640617	3.951243639	2	13	1.46	7.58
5/18/2014	7	1	8.163941383	4.094344616	2	28	2.39	2.96
11/16/2014	7	1	7.759613991	2.302585125	2	14	2.01	3.73
05/06/2018	7	1	9.280705452	2.302585125	2	22	1.76	4.83
8/22/2018	3	1		3.401197433	3	13	2.13	3.78
09/09/2018	7	1	6.849066257	2.995732307	3	9	2.46	3.07
11/28/2015	6	1	6.867974281	2.995732307	3	22	3.32	2.16
06/07/2015	7	1	7.930925369	3.68887949	3	29	1.69	5.17
10/04/2015	7	1	7.698029041	2.525728703	2	23	1.4	8.58
11/20/2016	7	1	6.0330863	3.68887949	2	14	1.4	8.05
06/03/2018	7	1	8.881280899	3.401197433	2	13	1.74	5.15
10/12/2014	7	1	7.940583706	2.302585125	2	16	2.69	2.67
11/03/2018	6	1	0.693147182	3.401197433	3	30	2.84	2.62
10/08/2018	1	1	5.932245255	3.912023067	3	26	1.5	7.8
10/18/2015	7	1	4.700480461	2.995732307	2	22	1.79	4.62
5/31/2015	7	1	8.600798607	3.401197433	2	19	2.37	3.09
7/23/2017	7	1	7.54486084	3.912023067	3	13	2.78	2.53
10/12/2014	7	1	8.615407944	2.995732307	2	16	2.69	2.67
8/18/2019	7	1	8.198364258	3.401197433	3	10	1.31	10.54
08/03/2014	7	1	8.287528038	2.302585125	3	20	1.59	5.82
09/01/2019	7	1	8.009363174	3.178053856	2	25	2.17	3.52
5/17/2015	7	1	8.833899498	3.218875885	2	29	1.61	5.57
11/13/2019	3	1	8.514990807	2.995732307	2	30	1.37	8.31
8/30/2015	7	1	8.382060051	3.401197433	3	5	2.74	2.54
11/16/2014	7	1	4.025351524	2.708050251	2	14	2.01	3.73
08/12/2018	7	1	6.21660614	4.094344616	2	16	1.69	5.74
08/12/2018	7	1	9.331406593	2.484906673	2	16	1.69	5.74
7/18/2018	3	1		3.295836926	2	28	2	3.9
09/02/2018	7	1	9.474395752	2.484906673	2	11	1.33	11.03
06/09/2019	7	1	2.77258873	3.68887949	3	18	4.68	1.75
11/20/2016	7	1	9.042394638	2.77258873	2	14	1.4	8.05
10/18/2017	3	1	8.724695206	2.302585125	3	28	2.63	2.67
12/06/2015	7	1	3.33220458	3.401197433	2	25	1.55	5.79
10/26/2019	6	1	0.693147182	3.912023067	3	12	1.43	7.78
11/09/2017	4	1	7.372117996	3.401197433	3	14	1.93	4
09/06/2018	4	1	5.730099678	2.995732307	3	31	1.75	5.1
8/23/2015	7	1	8.496990204	2.302585125	2	28	1.97	3.95
11/03/2018	6	1	5.451038361	2.995732307	3	30	2.84	2.62
08/12/2015	3	1	3.912023067	3.68887949	2	6	1.84	4.37
4/27/2019	6	1	6.632001877	4.382026672	2	16	2.22	3.4
7/14/2019	7	1	6.665683746	4.007333279	2	20	1.24	11.84
8/23/2015	7	1	8.454679489	3.68887949	2	28	1.97	3.95
10/28/2016	5	1	8.960467339	3.218875885	3	31	1.59	5.59
6/13/2018	3	1	0.693147182	3.68887949	3	27	2.53	2.85
11/16/2014	7	1	8.645234108	3.68887949	2	14	2.01	3.73
11/30/2014	7	1	7.817222595	3.401197433	3	13	2.97	2.38
7/18/2018	3	1	9.331406593	2.484906673	2	28	2	3.9
6/20/2015	6	1	8.032034874	3.912023067	2	5	2.57	2.71
4/19/2014	6	1	8.261784554	1.609437943	3	17	1.52	6.45
5/24/2015	7	1	8.189799309	3.218875885	3	13	2.57	2.82
10/18/2014	6	1	6.228510857	2.708050251	3	15	1.51	6.54
06/10/2018	7	1	7.493874073	3.218875885	2	26	1.3	12.27
09/09/2018	7	1	5.476463318	2.995732307	3	9	2.46	3.07
7/15/2019	1	1	7.653494835	4.094344616	3	11	1.66	5.72
10/29/2017	7	1	7.757906437	2.995732307	3	8	2.03	3.7
07/12/2017	3	1	7.898039818	3.218875885	3	9	2.08	3.56
7/15/2019	1	1	8.481980324	3.401197433	3	11	1.66	5.72
10/27/2018	6	1	5.631211758	3.218875885	2	25	2.13	3.75
5/17/2015	7	1	8.337827682	3.912023067	2	29	1.61	5.57
8/23/2015	7	1	7.100852013	2.995732307	2	28	1.97	3.95
08/12/2018	7	1		3.295836926	2	16	1.69	5.74
7/29/2018	7	1	7.440146446	3.218875885	2	29	1.38	8.91
7/19/2015	7	1	8.735846519	3.401197433	3	30	1.57	6.06
09/06/2018	4	1	5.945420742	3.912023067	3	31	1.75	5.1
10/22/2014	3	1	8.106514931	3.68887949	2	22	2.02	3.85
11/02/2014	7	1	8.7003479	2.995732307	2	12	1.9	4.32
5/13/2017	6	1	8.999125481	2.708050251	2	5	1.89	4.03
10/10/2019	4	1	7.301147938	3.496507645	2	5	1.48	7
10/12/2014	7	1	8.144098282	2.995732307	2	16	2.69	2.67
7/28/2019	7	1	8.917445183	3.178053856	2	9	1.37	8.68
11/20/2016	7	1		4.094344616	2	14	1.4	8.05
9/14/2019	6	1		3.80666256	2	27	1.57	5.97
10/18/2015	7	1	4.64439106	3.68887949	2	22	1.79	4.62
11/08/2015	7	1	3.610917807	2.995732307	2	20	1.57	6.32
07/05/2015	7	1	3.637586117	3.68887949	2	17	1.56	6.46
7/14/2019	7	1	8.009363174	3.178053856	2	20	1.24	11.84
11/15/2016	2	1	7.956476688	2.302585125	3	6	1.63	5.92
06/06/2015	6	1	8.291546822	3.912023067	2	12	1.74	4.86
6/15/2017	4	1	7.597396374	3.218875885	3	21	2.49	2.82
11/05/2016	6	1		3.401197433	2	9	1.67	5.17
06/10/2018	7	1	8.846209526	2.484906673	2	26	1.3	12.27
10/18/2017	3	1	8.327726364	2.995732307	3	28	2.63	2.67
8/16/2015	7	1	8.602820396	2.995732307	3	17	1.66	5.51
10/12/2019	6	1	7.452982426	3.218875885	3	8	2.13	3.75
06/06/2015	6	1	7.770223141	2.525728703	2	12	1.74	4.86
10/12/2017	4	1	8.511577606	3.401197433	2	19	1.6	5.47
10/04/2015	7	1	4.804020882	3.68887949	2	23	1.4	8.58
11/15/2018	4	1	9.64930439	2.484906673	2	27	1.69	5.35
08/01/2015	6	1	8.750999451	3.401197433	3	21	2.13	3.59
7/25/2018	3	1	8.668024063	3.218875885	3	25	3.26	2.2
11/02/2019	6	1	7.735433578	3.912023067	3	30	2.27	3.31
10/09/2014	4	1	8.074337959	2.708050251	3	5	2.08	3.43
07/02/2015	4	1	7.648739815	3.68887949	3	27	2.15	3.43
10/23/2016	7	1	5.641907215	4.094344616	2	13	1.65	5.34
05/06/2018	7	1	8.387311935	2.995732307	2	22	1.76	4.83
4/28/2019	7	1	2.484906673	3.68887949	3	20	1.75	4.82
09/09/2018	7	1	6.274762154	3.912023067	3	9	2.46	3.07
11/21/2018	3	1	8.230577469	2.708050251	2	21	2.14	3.82
06/06/2017	2	1	8.407378197	2.708050251	3	6	1.62	5.51
10/20/2019	7	1	8.906393051	3.80666256	2	19	1.45	7.26
7/18/2015	6	1	4.330733299	3.68887949	2	21	2.34	3.29
9/27/2015	7	1	5.774551392	3.218875885	2	30	1.71	4.99
7/25/2018	3	1	1.609437943	3.401197433	3	25	3.26	2.2
10/15/2017	7	1	8.462314606	2.302585125	3	7	1.63	5.64
06/03/2018	7	1	4.521788597	3.68887949	2	13	1.74	5.15
5/31/2018	4	1	8.189799309	3.401197433	2	8	1.42	8.77
9/14/2019	6	1	7.237059116	4.499809742	2	27	1.57	5.97
11/02/2014	7	1	4.276666164	2.708050251	2	12	1.9	4.32
5/13/2017	6	1	5.480638981	3.218875885	2	5	1.89	4.03
06/06/2015	6	1	3.828641415	3.68887949	2	12	1.74	4.86
8/23/2015	7	2	0.693147182	2.708050251	2	28	1.97	3.95
9/23/2018	7	2	7.450660706	2.890371799	2	5	1.83	4.64
07/05/2015	7	2	0.693147182	3.113515377	2	17	1.56	6.46
4/19/2014	6	2	8.295298576	2.302585125	3	17	1.52	6.45
4/29/2018	7	2	7.453561783	3.912023067	3	28	2.46	2.97
5/31/2018	4	2	7.902117729	2.708050251	2	8	1.42	8.77
8/23/2015	7	2	7.451822281	3.68887949	2	28	1.97	3.95
11/20/2016	7	2	5.579730034	3.465735912	2	14	1.4	8.05
5/14/2017	7	2	5.533389568	3.912023067	3	27	1.91	4.01
05/11/2014	7	2	8.668195724	2.708050251	3	18	1.99	3.7
10/18/2015	7	2	6.137727261	3.912023067	2	22	1.79	4.62
07/05/2015	7	2	5.323009968	4.094344616	2	17	1.56	6.46
12/01/2018	6	2	8.072467804	1.609437943	2	6	1.44	7.05
05/06/2018	7	2	8.443977356	3.68887949	2	22	1.76	4.83
10/14/2015	3	2	5.659482002	2.995732307	3	28	2.33	3.1
8/23/2018	4	2	7.767263889	2.484906673	2	31	1.29	11.58
11/21/2018	3	2	3.988984108	3.218875885	2	21	2.14	3.82
6/15/2017	4	2	6.133398056	3.218875885	3	21	2.49	2.82
05/12/2019	7	2	1.791759491	3.401197433	2	12	1.42	8.2
07/12/2015	7	2	7.034388065	3.555348158	2	13	2.45	3.15
05/09/2015	6	2		3.68887949	3	24	1.59	5.9
9/14/2019	6	2	9.390576363	3.80666256	2	27	1.57	5.97
08/03/2014	7	2	8.113725662	2.302585125	3	20	1.59	5.82
08/02/2015	7	2	3.68887949	3.314186096	2	27	1.9	4.16
08/09/2014	6	2	5.963579178	2.995732307	3	14	1.68	4.9
08/05/2017	6	2	3.091042519	3.68887949	3	4	1.58	5.4
10/04/2015	7	2	5.153291702	3.218875885	2	23	1.4	8.58
10/04/2014	6	2	2.639057398	2.995732307	2	27	1.98	3.93
09/06/2014	6	2	8.703838348	3.68887949	2	21	2.44	3.13
10/23/2016	7	2	5.978885651	3.68887949	2	13	1.65	5.34
5/17/2015	7	2	4.007333279	2.708050251	2	29	1.61	5.57
9/28/2019	6	2	6.897705078	4.60517025	2	28	1.61	5.83
10/10/2019	4	2	6.945051193	4.60517025	2	5	1.48	7
8/20/2014	3	2	8.034630775	3.68887949	2	5	2.63	2.63
11/16/2014	7	2	3.526360512	3.401197433	2	14	2.01	3.73
8/23/2015	7	2	6.603943825	2.995732307	2	28	1.97	3.95
07/02/2015	4	2	5.21493578	2.995732307	3	27	2.15	3.43
05/09/2015	6	2		2.995732307	3	24	1.59	5.9
07/05/2015	7	2		3.80666256	2	17	1.56	6.46
11/27/2016	7	2	5.579730034	3.465735912	2	27	1.84	4.19
11/19/2018	1	2	4.290459633	2.708050251	3	11	1.95	4.49
08/05/2018	7	2	4.948760033	3.912023067	3	8	2.03	3.85
10/12/2019	6	2	5.323009968	3.218875885	3	8	2.13	3.75
8/20/2014	3	2	5.564520359	2.995732307	2	5	2.63	2.63
9/14/2014	7	2	3.367295742	3.68887949	2	13	3	2.56
5/26/2018	6	2	2.079441547	3.912023067	3	12	1.87	4.64
10/23/2016	7	2	7.701200008	3.912023067	2	13	1.65	5.34
05/09/2015	6	2	5.476463318	2.995732307	3	23	1.59	5.9
8/23/2018	4	2	4.007333279	2.995732307	2	31	1.29	11.58
7/14/2019	7	2	4.060442924	2.995732307	2	20	1.24	11.84
06/10/2018	7	2	7.563200474	2.708050251	2	26	1.3	12.27
10/27/2019	7	2	8.113426208	4.60517025	2	10	1.07	27.12
8/23/2015	7	2	4.709530354	2.995732307	2	28	1.97	3.95
7/18/2015	6	2	6.0730443	2.862200975	2	21	2.34	3.29
11/11/2018	7	2	5.774551392	2.302585125	3	29	1.88	4.35
8/23/2015	7	2	7.491645336	2.995732307	2	28	1.97	3.95
10/18/2014	6	2	4.158883095	2.708050251	3	15	1.51	6.54
10/12/2017	4	2	7.898411274	3.401197433	2	19	1.6	5.47
10/12/2014	7	2	4.442651272	3.218875885	2	16	2.69	2.67
10/04/2015	7	2	5.638354778	3.218875885	2	23	1.4	8.58
11/02/2014	7	2		3.68887949	2	12	1.9	4.32
11/20/2016	7	2	4.127134323	3.912023067	2	14	1.4	8.05
11/11/2018	7	2	4.672828674	1.609437943	3	29	1.88	4.35
9/13/2014	6	2		2.708050251	3	25	1.59	5.51
06/03/2018	7	2	6.204557896	3.68887949	2	13	1.74	5.15
8/18/2019	7	2	4.356709003	4.094344616	3	10	1.31	10.54
11/02/2019	6	2	6.36990118	3.218875885	3	30	2.27	3.31
8/23/2018	4	2	8.710124969	2.995732307	2	31	1.29	11.58
9/23/2018	7	2	7.517520905	3.555348158	2	5	1.83	4.64
9/25/2019	3	2	3.367295742	3.80666256	2	22	1.56	6.14
10/18/2014	6	2	5.25227356	3.401197433	3	15	1.51	6.54
10/12/2014	7	2	4.521788597	2.525728703	2	16	2.69	2.67
5/17/2015	7	2	1.791759491	3.113515377	2	29	1.61	5.57
12/06/2015	7	2	5.897153854	2.995732307	2	25	1.55	5.79
10/12/2014	7	2	6.436150551	3.912023067	2	16	2.69	2.67
4/28/2019	7	2	3.663561583	3.912023067	3	20	1.75	4.82
8/22/2018	3	2	6.548219204	3.912023067	3	13	2.13	3.78
06/07/2015	7	2	2.079441547	2.995732307	3	29	1.69	5.17
6/18/2017	7	2	8.772455215	3.401197433	3	18	3.54	2.07
10/25/2014	6	2		3.401197433	3	3	1.65	5.43
4/22/2018	7	2	5.613128185	3.218875885	3	16	2.62	2.81
9/26/2015	6	2	4.700480461	3.401197433	3	20	1.87	4.27
5/26/2019	7	2	7.805881977	3.68887949	2	6	1.4	8.18
07/12/2017	3	2	6.556778431	3.912023067	3	9	2.08	3.56
8/23/2018	4	2	7.384610176	2.564949274	2	31	1.29	11.58
9/14/2014	7	2	6.827629089	3.555348158	2	13	3	2.56
10/12/2014	7	2	0.693147182	3.68887949	2	16	2.69	2.67
7/18/2018	3	2	7.996990204	4.094344616	2	28	2	3.9
7/28/2019	7	2	6.159095287	4.094344616	2	9	1.37	8.68
05/06/2018	7	2	5.09986639	2.995732307	2	22	1.76	4.83
11/13/2019	3	2	6.347389221	4.787491798	2	30	1.37	8.31
12/02/2018	7	2	5.017279625	0.91629076	3	2	2.15	3.59
09/08/2018	6	2	6.698267937	3.401197433	2	12	1.5	7.45
5/18/2014	7	2	6.535241127	3.401197433	2	28	2.39	2.96
5/24/2015	7	2		3.218875885	3	13	2.57	2.82
10/18/2015	7	2	5.605802059	3.218875885	2	22	1.79	4.62
09/06/2014	6	2	5.683579922	2.995732307	2	21	2.44	3.13
09/02/2018	7	2	5.564520359	4.094344616	2	11	1.33	11.03
05/11/2019	6	2	6.259581566	3.912023067	3	9	1.99	3.94
7/21/2018	6	2	7.767263889	2.484906673	2	9	1.67	5.63
8/23/2018	4	2	2.484906673	3.295836926	2	31	1.29	11.58
06/07/2015	7	2	2.397895336	3.68887949	3	29	1.69	5.17
11/03/2019	7	2	7.570958614	4.700480461	2	13	1.46	7.58
4/27/2019	6	2	6.859614849	3.401197433	2	16	2.22	3.4
10/12/2014	7	2	0	2.995732307	2	16	2.69	2.67
10/22/2014	3	2	5.872117996	3.218875885	2	22	2.02	3.85
7/18/2015	6	2	3.258096457	4.007333279	2	21	2.34	3.29
09/10/2015	4	2	6.311734676	3.68887949	2	16	2.01	3.88
09/08/2018	6	2	6.738152504	4.094344616	2	12	1.5	7.45
5/17/2015	7	2	7.39203167	4.094344616	2	29	1.61	5.57
05/12/2019	7	2	4.477336884	2.708050251	2	12	1.42	8.2
08/01/2015	6	2	7.258412361	3.401197433	3	21	2.13	3.59
11/03/2019	7	2	8.753686905	3.951243639	2	13	1.46	7.58
7/28/2019	7	2	6.513230324	3.401197433	2	9	1.37	8.68
07/05/2015	7	2	2.890371799	3.401197433	2	17	1.56	6.46
7/14/2019	7	2	6.788971901	3.68887949	2	20	1.24	11.84
11/15/2014	6	2	7.701652527	2.995732307	3	9	1.65	5.1
10/04/2014	6	2	8.03560257	3.218875885	2	27	1.98	3.93
9/24/2014	3	2		3.401197433	3	21	2.34	3.2
4/27/2019	6	2	4.143134594	3.401197433	2	16	2.22	3.4
10/10/2019	4	2	9.280611992	3.80666256	2	5	1.48	7
7/18/2018	3	2	7.767263889	2.484906673	2	28	2	3.9
7/19/2015	7	2		3.401197433	3	30	1.57	6.06
5/31/2015	7	2	7.463363171	4.094344616	2	19	2.37	3.09
5/24/2015	7	2	7.133296013	3.68887949	3	13	2.57	2.82
7/18/2018	3	2	7.315883636	3.401197433	2	28	2	3.9
11/15/2016	2	2	5.181783676	2.995732307	3	6	1.63	5.92
10/23/2016	7	2	8.334951401	3.912023067	2	13	1.65	5.34
08/01/2015	6	2	6.758094311	4.094344616	3	21	2.13	3.59
10/04/2015	7	2	8.898775101	3.912023067	2	23	1.4	8.58
11/15/2018	4	2	8.045268059	3.218875885	2	27	1.69	5.35
07/12/2015	7	2	0.693147182	3.314186096	2	13	2.45	3.15
10/04/2014	6	2	7.910590649	3.912023067	2	27	1.98	3.93
9/23/2018	7	2	5.765191078	4.248495102	2	5	1.83	4.64
5/17/2015	7	2	1.386294365	3.80666256	2	29	1.61	5.57
8/24/2014	7	2	6.511745453	2.995732307	3	29	1.51	6.35
9/29/2019	7	2	5.899897575	3.68887949	3	21	2.23	3.28
11/10/2019	7	2	8.448057175	4.248495102	2	8	1.27	11.84
06/10/2018	7	2		3.218875885	2	26	1.3	12.27
08/12/2015	3	2	4.007333279	3.218875885	2	6	1.84	4.37
08/10/2014	7	2	6.135564804	2.995732307	2	29	1.72	4.85
8/16/2015	7	2	4.127134323	2.995732307	3	17	1.66	5.51
06/07/2015	7	2	5.556828022	2.995732307	3	29	1.69	5.17
06/10/2018	7	2	8.831419945	3.218875885	2	26	1.3	12.27
7/18/2015	6	2	6.859614849	4.248495102	2	21	2.34	3.29
05/03/2014	6	2	6.298949242	2.302585125	3	31	1.38	8.19
10/13/2018	6	2	8.078998566	3.68887949	2	19	1.68	5.33
10/27/2018	6	2	8.329658508	2.708050251	2	25	2.13	3.75
5/14/2017	7	2	5.552959442	3.218875885	3	27	1.91	4.01
10/25/2014	6	2	4.290459633	2.708050251	3	6	1.65	5.43
08/10/2019	6	2	5.21493578	3.68887949	2	21	1.57	6.4
10/08/2018	1	2	2.564949274	3.912023067	3	26	1.5	7.8
8/16/2015	7	2	4.941642284	3.68887949	3	17	1.66	5.51
10/20/2019	7	2	6.618739128	4.60517025	2	19	1.45	7.26
9/28/2019	6	2	6.975413799	4.60517025	2	28	1.61	5.83
10/04/2014	6	2	5.493061543	3.218875885	2	27	1.98	3.93
09/01/2019	7	2	7.39203167	4.499809742	2	25	2.17	3.52
11/02/2019	6	2	5.176149845	3.218875885	3	30	2.27	3.31
4/19/2014	6	2	6.590301037	2.302585125	3	17	1.52	6.45
05/11/2019	6	2	6.545349598	3.218875885	3	9	1.99	3.94
11/20/2016	7	2	5.805134773	3.68887949	2	14	1.4	8.05
7/29/2018	7	2	2.484906673	3.295836926	2	29	1.38	8.91
11/03/2019	7	2	5.786897182	4.007333279	2	13	1.46	7.58
9/23/2018	7	2	6.700731277	3.555348158	2	5	1.83	4.64
7/19/2015	7	2	7.963459969	3.401197433	3	30	1.57	6.06
4/21/2018	6	2	8.304741859	4.094344616	2	2	1.42	8.04
9/25/2019	3	2	3.970291853	4.499809742	2	22	1.56	6.14
5/21/2014	3	2	1.791759491	2.302585125	3	28	2.26	3.17
11/15/2014	6	2	7.485491753	3.68887949	3	9	1.65	5.1
6/24/2015	3	2	4.060442924	3.68887949	3	1	2.02	3.8
4/19/2014	6	2	5.424950123	1.609437943	3	17	1.52	6.45
7/27/2019	6	2	7.943782806	4.094344616	3	28	2.45	3.04
11/20/2016	7	2	4.174387455	4.158883095	2	14	1.4	8.05
9/23/2018	7	2	3.951243639	3.555348158	2	5	1.83	4.64
06/03/2018	7	2	4.804020882	3.68887949	2	13	1.74	5.15
11/15/2018	4	2	7.893945217	3.912023067	2	27	1.69	5.35
11/05/2016	6	2	7.710653305	4.382026672	2	9	1.67	5.17
08/10/2019	6	2	7.79152298	3.68887949	2	21	1.57	6.4
11/05/2016	6	2	6.529418945	2.995732307	2	9	1.67	5.17
8/16/2015	7	2	2.890371799	3.68887949	3	17	1.66	5.51
8/18/2019	7	2	3.637586117	3.401197433	3	10	1.31	10.54
05/09/2015	6	2	6.579251289	3.68887949	3	23	1.59	5.9
05/06/2018	7	2	6.194405556	3.68887949	2	22	1.76	4.83
08/02/2015	7	2	3.367295742	4.007333279	2	27	1.9	4.16
10/18/2014	6	2		3.401197433	3	15	1.51	6.54
9/25/2019	3	2	9.37279892	3.583518982	2	22	1.56	6.14
9/14/2014	7	2	7.893571854	3.68887949	2	13	3	2.56
10/18/2015	7	2	5.241746902	3.218875885	2	22	1.79	4.62
9/14/2019	6	2		3.912023067	2	27	1.57	5.97
10/25/2014	6	2		2.708050251	3	3	1.65	5.43
10/29/2017	7	2	5.805134773	3.68887949	3	8	2.03	3.7
08/03/2014	7	2	6.059123039	2.995732307	3	20	1.59	5.82
5/17/2015	7	2	6.405228615	4.094344616	2	29	1.61	5.57
6/18/2017	7	2	8.187855721	4.094344616	3	18	3.54	2.07
07/09/2015	4	2		3.401197433	3	16	2.58	2.77
11/09/2017	4	2	3.637586117	3.401197433	3	14	1.93	4
7/25/2018	3	2	6.565265179	3.218875885	3	25	3.26	2.2
10/26/2019	6	2	2.833213329	3.218875885	3	12	1.43	7.78
5/26/2019	7	2	9.368113518	2.77258873	2	6	1.4	8.18
11/05/2016	6	2	7.434257507	3.68887949	2	9	1.67	5.17
09/06/2018	4	2	4.127134323	3.912023067	3	31	1.75	5.1
8/26/2017	6	2	7.66669035	3.218875885	3	30	2.02	3.74
9/29/2019	7	2	5.587248802	2.995732307	3	21	2.23	3.28
08/12/2018	7	2	4.143134594	3.401197433	2	16	1.69	5.74
8/16/2015	7	2	2.484906673	2.995732307	3	17	1.66	5.51
05/06/2018	7	2	8.748146057	2.995732307	2	22	1.76	4.83
10/04/2015	7	2	8.183956146	3.218875885	2	23	1.4	8.58
7/25/2018	3	2	7.152268887	3.912023067	3	25	3.26	2.2
07/12/2015	7	2	0.693147182	4.007333279	2	13	2.45	3.15
7/21/2018	6	2	4.060442924	3.401197433	2	9	1.67	5.63
11/02/2019	6	2	5.659482002	3.912023067	3	30	2.27	3.31
11/10/2019	7	2	4.543294907	4.248495102	2	8	1.27	11.84
08/12/2018	7	2	8.373785019	3.401197433	2	16	1.69	5.74
10/27/2019	7	2	8.842315674	3.860729694	2	10	1.07	27.12
11/05/2016	6	2	5.805134773	3.68887949	2	9	1.67	5.17
5/19/2018	6	2	7.501634598	3.401197433	2	30	1.59	5.72
07/05/2015	7	2	3.555348158	4.094344616	2	17	1.56	6.46
11/02/2014	7	2	3.178053856	3.218875885	2	12	1.9	4.32
4/21/2018	6	2	2.944438934	4.094344616	2	2	1.42	8.04
11/20/2014	4	2	5.159055233	3.401197433	3	12	1.48	6.93
10/24/2015	6	2	4.158883095	3.68887949	3	6	1.94	4.04
08/12/2018	7	2	5.111987591	3.401197433	2	16	1.69	5.74
5/13/2017	6	2	8.30177021	4.382026672	2	5	1.89	4.03
06/09/2019	7	2	8.250358582	3.218875885	3	18	4.68	1.75
4/22/2018	7	2	5.733341217	3.912023067	3	16	2.62	2.81
4/21/2018	6	2	7.689371109	2.708050251	2	2	1.42	8.04
09/01/2019	7	2	8.708640099	3.583518982	2	25	2.17	3.52
05/12/2019	7	2	6.966024399	2.708050251	2	12	1.42	8.2
10/10/2019	4	2	4.62497282	3.912023067	2	5	1.48	7
07/12/2015	7	2	4.653960228	4.248495102	2	13	2.45	3.15
7/18/2018	3	2	8.38548851	3.401197433	2	28	2	3.9
9/14/2019	6	2	6.577861309	3.912023067	2	27	1.57	5.97
09/02/2019	1	2	3.433987141	2.995732307	3	7	1.53	6.73
6/20/2015	6	2	7.955425262	4.094344616	2	5	2.57	2.71
10/04/2015	7	2	4.691348076	2.995732307	2	23	1.4	8.58
10/12/2014	7	2	7.720461845	3.218875885	2	16	2.69	2.67
08/12/2018	7	2	8.15851593	4.094344616	2	16	1.69	5.74
05/11/2019	6	2	7.049254894	3.218875885	3	9	1.99	3.94
05/04/2014	7	2	6.841615677	4.094344616	2	25	2.22	3.19
9/14/2019	6	2	6.887552738	4.60517025	2	27	1.57	5.97
08/09/2014	6	2	6.01615715	2.302585125	3	14	1.68	4.9
12/06/2015	7	2	6.720220089	3.68887949	2	25	1.55	5.79
6/20/2015	6	2	3.401197433	3.80666256	2	5	2.57	2.71
8/13/2018	1	2	5.594711304	3.218875885	3	22	2.64	2.84
07/12/2015	7	2	7.789868355	4.248495102	2	13	2.45	3.15
11/03/2018	6	2	6.904750824	3.218875885	3	30	2.84	2.62
4/27/2019	6	2	6.601230145	4.094344616	2	16	2.22	3.4
8/23/2015	7	2	4.442651272	2.302585125	2	28	1.97	3.95
08/02/2015	7	2	5.918893814	4.248495102	2	27	1.9	4.16
11/27/2016	7	2	6.529418945	2.995732307	2	27	1.84	4.19
09/08/2018	6	2	4.025351524	4.094344616	2	12	1.5	7.45
10/04/2015	7	2	5.451038361	2.525728703	2	23	1.4	8.58
10/29/2017	7	2	5.318120003	2.995732307	3	8	2.03	3.7
11/02/2014	7	2	1.945910096	2.525728703	2	12	1.9	4.32
06/03/2017	6	2	4.454347134	2.708050251	3	31	1.53	5.98
5/17/2015	7	2	5.811141014	3.401197433	2	29	1.61	5.57
7/18/2015	6	2	3.80666256	3.314186096	2	21	2.34	3.29
8/20/2014	3	2	6.313548088	3.68887949	2	5	2.63	2.63
7/18/2018	3	2	6.734591484	4.094344616	2	28	2	3.9
09/10/2015	4	2	8.125926971	3.68887949	2	16	2.01	3.88
11/28/2015	6	2	6.320768356	3.68887949	3	22	3.32	2.16
06/04/2015	4	2	5.616771221	2.995732307	3	14	1.75	4.84
12/02/2018	7	2	6.390240669	1.609437943	3	2	2.15	3.59
9/24/2014	3	2	5.451038361	2.708050251	3	21	2.34	3.2
06/06/2017	2	2	4.043051243	3.401197433	3	6	1.62	5.51
09/10/2015	4	2	3.091042519	3.401197433	2	16	2.01	3.88
09/07/2014	7	2	8.243282318	3.401197433	3	16	2.5	2.78
7/21/2018	6	2	3.555348158	4.094344616	2	9	1.67	5.63
9/28/2019	6	2	9.298900604	3.80666256	2	28	1.61	5.83
11/09/2017	4	2	3.713572025	2.708050251	3	14	1.93	4
9/16/2015	3	2	7.003065586	3.912023067	3	25	2.27	3.22
8/23/2018	4	2	4.290459633	2.995732307	2	31	1.29	11.58
7/18/2018	3	2	2.484906673	3.295836926	2	28	2	3.9
09/06/2018	4	2	3.33220458	3.218875885	3	31	1.75	5.1
08/01/2015	6	2	6.434546471	3.401197433	3	21	2.13	3.59
06/10/2018	7	2	4.779123306	2.484906673	2	26	1.3	12.27
5/31/2018	4	2	4.812184334	2.484906673	2	8	1.42	8.77
9/14/2014	7	2	5.087596416	3.555348158	2	13	3	2.56
05/11/2014	7	2	8.757469177	3.401197433	3	18	1.99	3.7
11/02/2014	7	2	3.401197433	3.401197433	2	12	1.9	4.32
7/19/2015	7	2	7.258412361	4.094344616	3	30	1.57	6.06
10/27/2019	7	2	9.097507477	3.912023067	2	10	1.07	27.12
08/10/2019	6	2	8.619568825	3.465735912	2	21	1.57	6.4
08/10/2014	7	2	8.045908928	2.995732307	2	29	1.72	4.85
10/12/2014	7	2	3.295836926	3.401197433	2	16	2.69	2.67
11/21/2018	3	2	7.227662563	3.218875885	2	21	2.14	3.82
9/24/2017	7	2	7.407924175	3.912023067	3	25	3.02	2.36
12/01/2018	6	2	9.074062347	2.995732307	2	6	1.44	7.05
5/18/2014	7	2	7.009408951	4.094344616	2	28	2.39	2.96
11/10/2019	7	2	8.839276314	4.043051243	2	8	1.27	11.84
7/19/2015	7	2		4.094344616	3	30	1.57	6.06
10/23/2016	7	2	5.34710741	4.382026672	2	13	1.65	5.34
10/18/2014	6	2		2.708050251	3	15	1.51	6.54
08/01/2015	6	2	7.333023071	4.094344616	3	21	2.13	3.59
06/06/2015	6	2	4.532599449	4.094344616	2	12	1.74	4.86
7/29/2018	7	2	8.534049988	3.218875885	2	29	1.38	8.91
7/21/2018	6	2	4.204692841	2.708050251	2	9	1.67	5.63
5/13/2017	6	2	6.775366306	3.68887949	2	5	1.89	4.03
9/28/2019	6	2	4.804020882	3.912023067	2	28	1.61	5.83
10/04/2014	6	2	5.308267593	3.218875885	2	27	1.98	3.93
11/27/2016	7	2	5.713732719	3.912023067	2	27	1.84	4.19
09/01/2019	7	2	6.664409161	3.80666256	2	25	2.17	3.52
09/07/2014	7	2	6.7604146	2.708050251	3	16	2.5	2.78
10/12/2017	4	2	6.733401775	4.094344616	2	19	1.6	5.47
08/03/2019	6	2	5.669880867	4.094344616	3	22	1.91	4.2
08/09/2014	6	2	6.827629089	2.302585125	3	14	1.68	4.9
9/14/2014	7	2	3.931825638	3.401197433	2	13	3	2.56
06/06/2015	6	2	3.178053856	3.401197433	2	12	1.74	4.86
9/14/2014	7	2	6.371612072	4.248495102	2	13	3	2.56
7/23/2017	7	2	7.181591988	3.218875885	3	13	2.78	2.53
10/27/2019	7	2	3.931825638	3.912023067	2	10	1.07	27.12
09/08/2018	6	2	3.610917807	3.401197433	2	12	1.5	7.45
09/06/2014	6	2	6.361302376	3.68887949	2	21	2.44	3.13
7/14/2019	7	2	4.574710846	2.995732307	2	20	1.24	11.84
9/27/2015	7	2	8.159089088	4.094344616	2	30	1.71	4.99
7/29/2018	7	2	8.224163055	3.912023067	2	29	1.38	8.91
4/27/2019	6	2	6.49375391	3.401197433	2	16	2.22	3.4
06/10/2018	7	2	4.62497282	3.218875885	2	26	1.3	12.27
11/03/2019	7	2	4.634728909	4.007333279	2	13	1.46	7.58
11/08/2015	7	2	3.526360512	3.218875885	2	20	1.57	6.32
11/20/2016	7	2	7.280008316	3.912023067	2	14	1.4	8.05
5/13/2017	6	2	4.753590107	3.401197433	2	5	1.89	4.03
5/31/2018	4	2	4.99721241	3.401197433	2	8	1.42	8.77
9/14/2019	6	2	6.816735744	3.912023067	2	27	1.57	5.97
10/18/2015	7	2	0.693147182	3.218875885	2	22	1.79	4.62
10/27/2018	6	2	8.068716049	3.912023067	2	25	2.13	3.75
11/27/2016	7	2	5.713732719	4.60517025	2	27	1.84	4.19
07/09/2015	4	2		4.094344616	3	16	2.58	2.77
8/21/2017	1	2	5.204006672	3.68887949	3	5	2.21	3.19
5/21/2014	3	2	7.014814377	2.995732307	3	28	2.26	3.17
8/23/2015	7	2	7.73674345	3.68887949	2	28	1.97	3.95
5/26/2018	6	2	1.609437943	3.218875885	3	12	1.87	4.64
11/21/2018	3	2	5.303304672	3.912023067	2	21	2.14	3.82
10/28/2016	5	2	5.159055233	3.912023067	3	31	1.59	5.59
08/09/2014	6	2	8.012018204	2.995732307	3	14	1.68	4.9
11/19/2018	1	2	5.181783676	3.401197433	3	11	1.95	4.49
09/08/2018	6	2	3.367295742	3.401197433	2	12	1.5	7.45
08/10/2019	6	2	7.39939785	4.382026672	2	21	1.57	6.4
08/03/2014	7	2	8.592486382	2.995732307	3	20	1.59	5.82
11/20/2016	7	2	7.103322029	4.60517025	2	14	1.4	8.05
11/30/2014	7	2		3.401197433	3	13	2.97	2.38
06/03/2017	6	2	5.030437946	3.401197433	3	31	1.53	5.98
9/16/2015	3	2	6.601230145	3.218875885	3	25	2.27	3.22
06/06/2017	2	2	3.583518982	2.708050251	3	6	1.62	5.51
08/12/2018	7	2	7.334981918	2.708050251	2	16	1.69	5.74
05/03/2014	6	2	7.601902008	1.609437943	3	31	1.38	8.19
08/10/2014	7	2	8.088869095	3.68887949	2	29	1.72	4.85
11/28/2015	6	2	5.720311642	2.995732307	3	22	3.32	2.16
11/15/2016	2	2	7.892825603	2.995732307	3	6	1.63	5.92
09/02/2018	7	2	5.056245804	3.401197433	2	11	1.33	11.03
10/04/2014	6	2	5.356586456	2.525728703	2	27	1.98	3.93
10/23/2016	7	2	6.453625202	4.60517025	2	13	1.65	5.34
11/16/2014	7	2	4.84418726	3.218875885	2	14	2.01	3.73
09/02/2018	7	2	8.362642288	4.094344616	2	11	1.33	11.03
07/09/2015	4	2	6.001414776	3.401197433	3	16	2.58	2.77
10/23/2016	7	2	6.558197975	3.912023067	2	13	1.65	5.34
11/27/2016	7	2	1.386294365	3.68887949	2	27	1.84	4.19
7/15/2019	1	2	4.663439274	3.401197433	3	11	1.66	5.72
4/28/2019	7	2	3.401197433	3.218875885	3	20	1.75	4.82
5/31/2018	4	2		3.401197433	2	8	1.42	8.77
7/29/2018	7	2	5.159055233	3.912023067	2	29	1.38	8.91
11/21/2018	3	2	7.144407272	2.708050251	2	21	2.14	3.82
5/21/2014	3	2	6.13122654	2.302585125	3	28	2.26	3.17
09/09/2018	7	2	6.962243557	3.218875885	3	9	2.46	3.07
9/26/2015	6	2	4.465908051	2.708050251	3	20	1.87	4.27
10/12/2019	6	2	5.793013573	3.912023067	3	8	2.13	3.75
4/29/2018	7	2	6.4264884	3.218875885	3	28	2.46	2.97
11/20/2016	7	2	4.465908051	4.60517025	2	14	1.4	8.05
7/18/2018	3	2	5.318120003	3.401197433	2	28	2	3.9
10/26/2019	6	2	2.484906673	3.912023067	3	12	1.43	7.78
5/24/2015	7	2	7.06561327	4.382026672	3	13	2.57	2.82
09/06/2014	6	2	8.450839996	2.995732307	2	21	2.44	3.13
10/10/2019	4	2	7.888334274	3.912023067	2	5	1.48	7
09/07/2014	7	2	6.962243557	2.708050251	3	16	2.5	2.78
7/21/2018	6	2	6.684611797	3.401197433	2	9	1.67	5.63
09/10/2015	4	2	5.225746632	2.995732307	2	16	2.01	3.88
9/24/2017	7	2	7.063048363	3.218875885	3	25	3.02	2.36
05/04/2014	7	2	6.765038967	3.401197433	2	25	2.22	3.19
09/01/2019	7	2	8.502891541	3.80666256	2	25	2.17	3.52
7/18/2015	6	2	5.883322239	3.555348158	2	21	2.34	3.29
08/12/2018	7	2	2.484906673	3.295836926	2	16	1.69	5.74
9/26/2019	4	2	5.123963833	2.995732307	3	27	2.62	2.74
05/03/2014	6	2	5.365975857	1.609437943	3	31	1.38	8.19
11/27/2016	7	2	5.805134773	3.68887949	2	27	1.84	4.19
5/31/2018	4	2	5.594711304	4.094344616	2	8	1.42	8.77
5/20/2018	7	2	3.637586117	3.218875885	3	6	1.92	4.06
09/08/2018	6	2	5.627621174	2.708050251	2	12	1.5	7.45
5/13/2017	6	2	7.521317959	2.995732307	2	5	1.89	4.03
11/27/2016	7	2	6.52649498	4.60517025	2	27	1.84	4.19
11/02/2014	7	2		2.995732307	2	12	1.9	4.32
08/10/2019	6	2	5.743003368	4.382026672	2	21	1.57	6.4
10/27/2018	6	2	8.626227379	3.218875885	2	25	2.13	3.75
11/27/2016	7	2	6.396929741	3.912023067	2	27	1.84	4.19
5/26/2019	7	2	4.276666164	2.995732307	2	6	1.4	8.18
11/20/2016	7	2	5.416100502	3.912023067	2	14	1.4	8.05
10/20/2019	7	2	6.86484766	3.912023067	2	19	1.45	7.26
06/03/2018	7	2	4.779123306	3.178053856	2	13	1.74	5.15
11/20/2016	7	2	6.529418945	2.995732307	2	14	1.4	8.05
09/02/2018	7	2	4.454347134	3.401197433	2	11	1.33	11.03
10/23/2016	7	2	7.672292233	3.218875885	2	13	1.65	5.34
7/29/2018	7	2	7.183870792	2.708050251	2	29	1.38	8.91
4/21/2018	6	2	8.728588104	3.401197433	2	2	1.42	8.04
9/14/2014	7	2	2.484906673	3.401197433	2	13	3	2.56
10/22/2014	3	2	2.833213329	3.401197433	2	22	2.02	3.85
11/10/2019	7	2	7.888334274	4.941642284	2	8	1.27	11.84
08/03/2019	6	2	5.111987591	3.401197433	3	22	1.91	4.2
5/17/2015	7	2	4.43081665	3.401197433	2	29	1.61	5.57
6/20/2015	6	2	6.643789768	3.401197433	2	5	2.57	2.71
4/19/2014	6	2	6.045005322	1.609437943	3	17	1.52	6.45
5/31/2015	7	2	7.835579395	3.401197433	2	19	2.37	3.09
09/01/2019	7	2	7.257002831	4.499809742	2	25	2.17	3.52
10/15/2017	7	2	3.891820192	2.995732307	3	7	1.63	5.64
11/20/2016	7	2	1.609437943	4.382026672	2	14	1.4	8.05
6/20/2015	6	2	3.091042519	3.113515377	2	5	2.57	2.71
08/02/2015	7	2	5.968707561	3.555348158	2	27	1.9	4.16
6/20/2015	6	2	8.0113554	3.401197433	2	5	2.57	2.71
4/27/2019	6	2	6.931471825	4.094344616	2	16	2.22	3.4
11/30/2014	7	2	8.491464615	3.401197433	3	13	2.97	2.38
11/05/2016	6	2	4.174387455	4.158883095	2	9	1.67	5.17
10/09/2014	4	2		2.708050251	3	5	2.08	3.43
11/25/2017	6	2	5.036952496	2.708050251	3	29	2.15	3.26
06/03/2018	7	2	7.962415695	4.382026672	2	13	1.74	5.15
4/21/2018	6	2	1.791759491	3.401197433	2	2	1.42	8.04
9/24/2014	3	2	6.326149464	3.401197433	3	21	2.34	3.2
10/14/2015	3	2	6.079933167	3.68887949	3	28	2.33	3.1
5/18/2019	6	2	4.691348076	3.218875885	3	16	2.57	2.93
11/27/2016	7	2	1.791759491	4.382026672	2	27	1.84	4.19
9/14/2014	7	2	8.252966881	2.995732307	2	13	3	2.56
09/10/2015	4	2	8.084562302	2.995732307	2	16	2.01	3.88
8/21/2017	1	2	4.521788597	2.995732307	3	5	2.21	3.19
11/02/2014	7	2	3.555348158	3.218875885	2	12	1.9	4.32
08/03/2014	7	2	5.241746902	2.302585125	3	20	1.59	5.82
06/04/2015	4	2	6.693323612	2.995732307	3	14	1.75	4.84
11/13/2019	3	2	7.63240099	4.094344616	2	30	1.37	8.31
7/27/2014	7	2	8.210939407	2.995732307	2	9	2.67	2.61
10/28/2017	6	2	7.580699921	3.401197433	2	30	1.7	5.15
12/01/2018	6	2	8.918784142	2.302585125	2	6	1.44	7.05
08/05/2017	6	2	3.258096457	2.995732307	3	4	1.58	5.4
06/10/2018	7	2	4.962844849	3.912023067	2	26	1.3	12.27
7/27/2019	6	2	6.565265179	3.401197433	3	28	2.45	3.04
8/30/2015	7	2	7.287560463	4.094344616	3	5	2.74	2.54
8/30/2015	7	2	6.680854797	3.401197433	3	5	2.74	2.54
11/15/2016	2	2	0.693147182	2.302585125	3	6	1.63	5.92
11/08/2015	7	2	3.988984108	3.912023067	2	20	1.57	6.32
6/20/2015	6	2	7.276556492	4.094344616	2	5	2.57	2.71
10/28/2016	5	2	4.795790672	3.218875885	3	31	1.59	5.59
5/31/2018	4	2	8.361708641	4.094344616	2	8	1.42	8.77
07/02/2015	4	2	4.875197411	3.68887949	3	27	2.15	3.43
06/09/2019	7	2	8.98582077	3.218875885	3	18	4.68	1.75
5/24/2015	7	2		3.912023067	3	13	2.57	2.82
7/14/2019	7	2	5.170484066	3.68887949	2	20	1.24	11.84
10/24/2015	6	2	3.496507645	2.995732307	3	6	1.94	4.04
9/13/2014	6	2		3.401197433	3	25	1.59	5.51
5/26/2019	7	2	7.72885561	2.995732307	2	6	1.4	8.18
11/21/2018	3	2	6.896694183	3.912023067	2	21	2.14	3.82
8/23/2015	7	2	1.386294365	3.401197433	2	28	1.97	3.95
06/04/2015	4	2	5.771440983	3.68887949	3	14	1.75	4.84
08/12/2018	7	2	5.09986639	4.094344616	2	16	1.69	5.74
07/05/2015	7	2	1.791759491	3.401197433	2	17	1.56	6.46
9/14/2014	7	2	0.693147182	4.094344616	2	13	3	2.56
4/27/2019	6	2	7.874358654	2.890371799	2	16	2.22	3.4
10/18/2017	3	2	7.729295731	2.995732307	3	28	2.63	2.67
11/20/2017	1	2	4.304065228	2.302585125	3	1	1.82	4.58
5/13/2017	6	2	3.555348158	4.094344616	2	5	1.89	4.03
11/16/2014	7	2	5.153291702	3.912023067	2	14	2.01	3.73
11/15/2016	2	2	4.691348076	2.302585125	3	6	1.63	5.92
10/28/2017	6	2	7.088408947	4.094344616	2	30	1.7	5.15
07/12/2015	7	2	2.890371799	2.862200975	2	13	2.45	3.15
08/10/2014	7	2	6.608000755	3.68887949	2	29	1.72	4.85
7/29/2018	7	2	7.767263889	2.484906673	2	29	1.38	8.91
10/22/2014	3	2	6.30261898	3.912023067	2	22	2.02	3.85
6/20/2015	6	2	5.164785862	2.708050251	2	5	2.57	2.71
06/03/2018	7	2	7.593877792	3.401197433	2	13	1.74	5.15
8/13/2018	1	2	6.342121601	3.912023067	3	22	2.64	2.84
09/02/2019	1	2	3.850147486	3.68887949	3	7	1.53	6.73
08/02/2015	7	2	6.246106625	2.862200975	2	27	1.9	4.16
6/13/2018	3	2	4.700480461	3.218875885	3	27	2.53	2.85
7/21/2018	6	2	2.484906673	3.295836926	2	9	1.67	5.63
05/12/2019	7	2	3.33220458	2.708050251	2	12	1.42	8.2
7/18/2015	6	2	8.356554985	4.248495102	2	21	2.34	3.29
7/18/2018	3	2	7.168580055	2.708050251	2	28	2	3.9
5/18/2019	6	2	5.010635376	3.912023067	3	16	2.57	2.93
9/26/2019	4	2	5.023880482	3.68887949	3	27	2.62	2.74
11/07/2015	6	2	2.197224617	2.995732307	3	12	1.97	4.09
7/14/2019	7	2	6.799056053	2.995732307	2	20	1.24	11.84
06/04/2015	4	2	6.551080227	3.68887949	3	14	1.75	4.84
07/05/2015	7	2	2.833213329	2.708050251	2	17	1.56	6.46
09/09/2018	7	2	5.940171242	3.912023067	3	9	2.46	3.07
11/27/2016	7	2	4.174387455	4.158883095	2	27	1.84	4.19
08/10/2019	6	2	3.044522524	3.68887949	2	21	1.57	6.4
11/10/2019	7	2	5.153291702	4.941642284	2	8	1.27	11.84
5/13/2017	6	2	6.350885868	4.382026672	2	5	1.89	4.03
9/13/2014	6	2	6.470799446	3.401197433	3	25	1.59	5.51
11/02/2014	7	2	7.189922333	3.912023067	2	12	1.9	4.32
07/09/2015	4	2	5.768321037	4.094344616	3	16	2.58	2.77
08/12/2015	3	2	4.905274868	3.912023067	2	6	1.84	4.37
7/14/2019	7	2	9.463896751	2.77258873	2	20	1.24	11.84
5/21/2014	3	2	3.401197433	2.995732307	3	28	2.26	3.17
11/15/2018	4	2	4.584967613	3.218875885	2	27	1.69	5.35
06/09/2019	7	2	8.243282318	3.912023067	3	18	4.68	1.75
10/09/2014	4	2		3.401197433	3	5	2.08	3.43
09/02/2018	7	2	7.76259613	2.708050251	2	11	1.33	11.03
11/10/2019	7	2	4.762174129	4.248495102	2	8	1.27	11.84
6/24/2015	3	2		3.68887949	3	1	2.02	3.8
11/03/2019	7	2	6.298949242	4.700480461	2	13	1.46	7.58
10/10/2019	4	2	4.890348911	4.60517025	2	5	1.48	7
07/02/2015	4	2		2.995732307	3	27	2.15	3.43
09/07/2014	7	2	6.597145557	3.401197433	3	16	2.5	2.78
10/18/2015	7	2	6.401916981	3.912023067	2	22	1.79	4.62
7/27/2014	7	2	8.038188934	3.68887949	2	9	2.67	2.61
08/02/2015	7	2	8.778479576	3.555348158	2	27	1.9	4.16
9/27/2015	7	2	8.398634911	3.401197433	2	30	1.71	4.99
10/09/2014	4	2	6.0730443	3.401197433	3	5	2.08	3.43
09/06/2015	7	2	9.324204445	3.401197433	3	18	3.2	2.26
06/07/2015	7	2	5.117993832	3.68887949	3	29	1.69	5.17
9/23/2018	7	2	7.179307938	4.248495102	2	5	1.83	4.64
09/02/2018	7	2	8.719480515	3.401197433	2	11	1.33	11.03
8/23/2018	4	2	4.110873699	3.68887949	2	31	1.29	11.58
10/10/2019	4	2	3.583518982	3.912023067	2	5	1.48	7
9/14/2014	7	2	5.568344593	2.862200975	2	13	3	2.56
10/23/2016	7	2	7.6921134	4.60517025	2	13	1.65	5.34
10/08/2018	1	2	1.791759491	3.218875885	3	26	1.5	7.8
05/03/2014	6	2	9.131837845	2.302585125	3	31	1.38	8.19
7/21/2018	6	2	0	3.401197433	2	9	1.67	5.63
8/24/2014	7	2	5.645446777	2.302585125	3	29	1.51	6.35
9/25/2019	3	2	3.850147486	3.80666256	2	22	1.56	6.14
7/18/2015	6	2	8.593042374	3.555348158	2	21	2.34	3.29
8/23/2018	4	2	8.248790741	3.68887949	2	31	1.29	11.58
10/04/2014	6	2	5.820083141	3.912023067	2	27	1.98	3.93
11/20/2016	7	2	1.609437943	3.68887949	2	14	1.4	8.05
4/21/2018	6	2	4.488636494	3.401197433	2	2	1.42	8.04
07/12/2017	3	2	7.249925613	3.218875885	3	9	2.08	3.56
11/20/2017	1	2	4.615120411	2.995732307	3	1	1.82	4.58
11/20/2016	7	2	5.733341217	3.218875885	2	14	1.4	8.05
10/18/2015	7	2	1.791759491	2.525728703	2	22	1.79	4.62
11/21/2018	3	2	4.85981226	3.218875885	2	21	2.14	3.82
5/31/2018	4	2	8.644178391	3.401197433	2	8	1.42	8.77
10/12/2014	7	2	8.200562477	3.912023067	2	16	2.69	2.67
09/01/2019	7	2	4.127134323	3.80666256	2	25	2.17	3.52
9/13/2014	6	2	6.944087029	2.708050251	3	25	1.59	5.51
10/13/2018	6	2	8.119398117	2.995732307	2	19	1.68	5.33
09/10/2015	4	2	5.257495403	2.302585125	2	16	2.01	3.88
05/12/2019	7	2	9.52748394	2.484906673	2	12	1.42	8.2
06/03/2018	7	2	6.88653183	4.382026672	2	13	1.74	5.15
11/27/2016	7	2	4.672828674	3.218875885	2	27	1.84	4.19
5/31/2018	4	2	5.141663551	3.401197433	2	8	1.42	8.77
12/01/2018	6	2		1.609437943	2	3	1.44	7.05
09/10/2015	4	2	2.708050251	2.708050251	2	16	2.01	3.88
05/06/2018	7	2	4.143134594	2.995732307	2	22	1.76	4.83
9/14/2019	6	2	5.433722019	3.912023067	2	27	1.57	5.97
9/14/2014	7	2	8.168769836	4.248495102	2	13	3	2.56
08/02/2015	7	2	8.384575844	4.248495102	2	27	1.9	4.16
7/15/2019	1	2	5.288267136	4.094344616	3	11	1.66	5.72
11/20/2014	4	2	7.63578701	3.401197433	3	12	1.48	6.93
06/10/2018	7	2	8.328692436	3.912023067	2	26	1.3	12.27
11/03/2019	7	2	8.2937994	4.007333279	2	13	1.46	7.58
5/17/2015	7	2	7.292336941	3.401197433	2	29	1.61	5.57
11/30/2014	7	2	7.139660358	2.708050251	3	13	2.97	2.38
10/04/2014	6	2	2.197224617	3.68887949	2	27	1.98	3.93
8/22/2018	3	2	5.808142662	3.218875885	3	13	2.13	3.78
11/15/2018	4	2	7.618742466	2.708050251	2	27	1.69	5.35
6/13/2018	3	2	5.030437946	3.912023067	3	27	2.53	2.85
6/15/2017	4	2	6.646390438	3.912023067	3	21	2.49	2.82
10/09/2014	4	2	5.529428959	2.708050251	3	5	2.08	3.43
9/14/2019	6	2	6.955592632	4.60517025	2	27	1.57	5.97
11/25/2017	6	2	5.98896122	3.401197433	3	29	2.15	3.26
10/04/2015	7	2	5.21493578	3.68887949	2	23	1.4	8.58
11/20/2014	4	2	4.356709003	2.708050251	3	12	1.48	6.93
11/05/2016	6	2	5.579730034	3.465735912	2	9	1.67	5.17
11/07/2015	6	2	3.465735912	3.68887949	3	12	1.97	4.09
05/12/2019	7	2	6.925595284	3.401197433	2	12	1.42	8.2
5/20/2018	7	2	4.234106541	3.912023067	3	6	1.92	4.06
9/14/2014	7	2	5.21493578	3.555348158	2	13	3	2.56
10/27/2018	6	2	4.62497282	3.218875885	2	25	2.13	3.75
9/25/2019	3	2	6.445719719	4.499809742	2	22	1.56	6.14
11/27/2016	7	2	4.488636494	3.912023067	2	27	1.84	4.19
10/27/2018	6	2	6.317164898	3.912023067	2	25	2.13	3.75
7/23/2017	7	2	7.778630257	3.912023067	3	13	2.78	2.53
10/25/2014	6	2	4.990432739	3.401197433	3	6	1.65	5.43
11/15/2018	4	2	5.710426807	3.218875885	2	27	1.69	5.35
5/19/2018	6	2	6.81892395	4.094344616	2	30	1.59	5.72
10/04/2015	7	2	6.278521538	3.912023067	2	23	1.4	8.58
10/15/2017	7	2	3.663561583	2.302585125	3	7	1.63	5.64
5/13/2017	6	2	6.204557896	3.68887949	2	5	1.89	4.03
11/15/2018	4	2	6.023447514	3.912023067	2	27	1.69	5.35
06/03/2018	7	2		3.68887949	2	13	1.74	5.15
8/20/2014	3	2	8.554489136	2.995732307	2	5	2.63	2.63
6/24/2015	3	2	3.828641415	2.995732307	3	1	2.02	3.8
10/04/2014	6	2	3.583518982	3.401197433	2	27	1.98	3.93
06/03/2018	7	2	8.453614235	3.68887949	2	13	1.74	5.15
7/18/2015	6	2	6.577861309	3.555348158	2	21	2.34	3.29
6/24/2015	3	2		2.995732307	3	1	2.02	3.8
11/02/2014	7	2	7.297091007	3.218875885	2	12	1.9	4.32
7/21/2018	6	2	6.386879444	4.094344616	2	9	1.67	5.63
08/12/2018	7	2	7.767263889	2.484906673	2	16	1.69	5.74
06/10/2018	7	2	4.143134594	3.218875885	2	26	1.3	12.27
9/28/2019	6	2	7.795235157	3.912023067	2	28	1.61	5.83
09/06/2015	7	2	8.69030571	4.094344616	3	18	3.2	2.26
10/20/2019	7	2	6.93244791	3.912023067	2	19	1.45	7.26
10/12/2014	7	2	6.79234457	3.218875885	2	16	2.69	2.67
09/10/2015	4	2	5.79909277	2.995732307	2	16	2.01	3.88
07/12/2015	7	2	2.564949274	3.555348158	2	13	2.45	3.15
7/29/2018	7	2	5.187386036	3.218875885	2	29	1.38	8.91
08/02/2015	7	2	5.963579178	3.555348158	2	27	1.9	4.16
8/26/2017	6	2	6.839476585	3.912023067	3	30	2.02	3.74
11/30/2014	7	2		2.708050251	3	13	2.97	2.38
11/20/2014	4	2	7.625107288	2.708050251	3	12	1.48	6.93
11/03/2018	6	2	7.289610386	3.912023067	3	30	2.84	2.62
07/12/2015	7	2	4.219507694	3.555348158	2	13	2.45	3.15
5/13/2017	6	2	8.575462341	3.68887949	2	5	1.89	4.03
10/27/2018	6	2	7.677863598	3.218875885	2	25	2.13	3.75
07/05/2015	7	2	4.532599449	3.401197433	2	17	1.56	6.46
6/20/2015	6	2	5.303304672	3.401197433	2	5	2.57	2.71
9/25/2019	3	2	7.592366219	3.80666256	2	22	1.56	6.14
7/29/2018	7	2	0	3.218875885	2	29	1.38	8.91
07/02/2015	4	2		3.68887949	3	27	2.15	3.43
05/06/2018	7	2	7.387709141	2.302585125	2	22	1.76	4.83
11/02/2014	7	2	4.219507694	3.912023067	2	12	1.9	4.32
9/24/2014	3	2		2.708050251	3	21	2.34	3.2
9/28/2019	6	2	5.958424568	3.912023067	2	28	1.61	5.83
08/05/2018	7	2	4.394449234	3.218875885	3	8	2.03	3.85
10/18/2017	3	2	6.56244421	2.302585125	3	28	2.63	2.67
10/27/2019	7	3	4.828313828	3.295836926	2	10	1.07	27.12
5/18/2019	6	3	4.189654827	2.995732307	3	16	2.57	2.93
7/21/2018	6	3	7.10496521	3.912023067	2	9	1.67	5.63
8/16/2015	7	3	5.21493578	3.555348158	3	17	1.66	5.51
06/10/2018	7	3		3.555348158	2	26	1.3	12.27
10/23/2016	7	3	7.457609177	5.075173855	2	13	1.65	5.34
11/20/2016	7	3	5.710426807	3.68887949	2	14	1.4	8.05
7/29/2018	7	3	7.170119762	3.109061003	2	29	1.38	8.91
08/12/2018	7	3	1.098612309	3.850147486	2	16	1.69	5.74
09/01/2019	7	3	7.173958302	4.094344616	2	25	2.17	3.52
11/03/2018	6	3	4.127134323	2.302585125	3	30	2.84	2.62
9/14/2014	7	3	7.6921134	3.80666256	2	13	3	2.56
11/25/2017	6	3	7.669028282	3.401197433	3	29	2.15	3.26
7/15/2019	1	3	2.564949274	2.708050251	3	11	1.66	5.72
9/26/2019	4	3	6.962243557	1.609437943	3	27	2.62	2.74
09/02/2019	1	3	4.330733299	1.609437943	3	7	1.53	6.73
11/03/2019	7	3	7.807509899	4.127134323	2	13	1.46	7.58
11/27/2016	7	3	7.135687351	4.787491798	2	27	1.84	4.19
4/28/2019	7	3	6.54102993	3.218875885	3	20	1.75	4.82
08/12/2018	7	3	7.23849678	3.401197433	2	16	1.69	5.74
10/24/2015	6	3	5.808142662	3.401197433	3	6	1.94	4.04
10/13/2018	6	3	4.025351524	3.401197433	2	19	1.68	5.33
11/10/2019	7	3	4.727387905	5.220355988	2	8	1.27	11.84
10/04/2014	6	3	7.748028755	4.382026672	2	27	1.98	3.93
10/28/2017	6	3	2.833213329	3.80666256	2	30	1.7	5.15
9/14/2019	6	3	4.828313828	3.295836926	2	27	1.57	5.97
06/10/2018	7	3	7.87473917	3.401197433	2	26	1.3	12.27
11/30/2014	7	3	7.216709614	3.401197433	3	13	2.97	2.38
6/24/2015	3	3	5.811141014	3.401197433	3	1	2.02	3.8
08/09/2014	6	3	5.361292362	3.401197433	3	14	1.68	4.9
9/14/2014	7	3	6.899723053	3.218875885	2	13	3	2.56
7/27/2019	6	3	5.209486008	2.302585125	3	28	2.45	3.04
09/06/2018	4	3	4.948760033	2.302585125	3	31	1.75	5.1
11/21/2018	3	3	6.452048779	3.044522524	2	21	2.14	3.82
10/20/2019	7	3	4.828313828	3.295836926	2	19	1.45	7.26
8/23/2018	4	3	6.53087759	4.382026672	2	31	1.29	11.58
11/02/2019	6	3	7.938088894	2.302585125	3	30	2.27	3.31
7/28/2019	7	3	1.791759491	4.527208805	2	9	1.37	8.68
10/18/2015	7	3	5.220355988	2.995732307	2	22	1.79	4.62
9/28/2019	6	3	7.524561405	3.401197433	2	28	1.61	5.83
11/03/2019	7	3	4.927253723	5.697093487	2	13	1.46	7.58
09/06/2018	4	3	5.153291702	2.302585125	3	31	1.75	5.1
6/13/2018	3	3	6.385194302	3.218875885	3	27	2.53	2.85
11/13/2019	3	3	6.563855648	2.995732307	2	30	1.37	8.31
7/18/2018	3	3	7.036148548	4.60517025	2	28	2	3.9
10/27/2019	7	3	3.401197433	4.382026672	2	10	1.07	27.12
7/21/2018	6	3	4.007333279	3.68887949	2	9	1.67	5.63
9/23/2018	7	3	3.713572025	3.80666256	2	5	1.83	4.64
11/13/2019	3	3	5.323009968	5.117993832	2	30	1.37	8.31
7/28/2019	7	3	6.331501961	3.68887949	2	9	1.37	8.68
08/03/2019	6	3	2.197224617	2.708050251	3	22	1.91	4.2
12/01/2018	6	3	7.092573643	3.401197433	2	6	1.44	7.05
9/25/2019	3	3	2.77258873	4.094344616	2	22	1.56	6.14
5/13/2017	6	3	6.895682812	4.248495102	2	5	1.89	4.03
11/03/2019	7	3	8.133000374	3.33220458	2	13	1.46	7.58
11/03/2018	6	3	4.595119953	2.995732307	3	30	2.84	2.62
5/26/2019	7	3	4.077537537	3.401197433	2	6	1.4	8.18
8/30/2015	7	3	7.163946629	4.382026672	3	5	2.74	2.54
11/15/2018	4	3	4.158883095	3.555348158	2	27	1.69	5.35
7/21/2018	6	3	6.907755375	3.68887949	2	9	1.67	5.63
12/01/2018	6	3	8.060540199	1.609437943	2	6	1.44	7.05
7/21/2018	6	3		3.610917807	2	9	1.67	5.63
11/03/2019	7	3	2.890371799	4.442651272	2	13	1.46	7.58
10/08/2018	1	3	5.641907215	3.912023067	3	26	1.5	7.8
11/10/2019	7	3	3.583518982	4.283586502	2	8	1.27	11.84
07/12/2017	3	3	7.322510242	3.401197433	3	9	2.08	3.56
05/06/2018	7	3	7.241366386	4.094344616	2	22	1.76	4.83
10/12/2019	6	3	5.153291702	2.302585125	3	8	2.13	3.75
5/31/2018	4	3	8.194505692	3.68887949	2	8	1.42	8.77
7/27/2019	6	3	6.896694183	3.401197433	3	28	2.45	3.04
11/08/2015	7	3	1.386294365	3.218875885	2	20	1.57	6.32
08/03/2019	6	3	0	3.80666256	3	22	1.91	4.2
11/27/2016	7	3	6.251904011	3.871201038	2	27	1.84	4.19
12/06/2015	7	3	7.757906437	4.094344616	2	25	1.55	5.79
05/04/2014	7	3	6.897705078	3.912023067	2	25	2.22	3.19
06/10/2018	7	3		2.995732307	2	26	1.3	12.27
4/28/2019	7	3	5.267858028	2.302585125	3	20	1.75	4.82
06/10/2018	7	3	4.025351524	3.555348158	2	26	1.3	12.27
10/12/2017	4	3	7.090076923	4.499809742	2	19	1.6	5.47
08/03/2019	6	3	5.823045731	2.708050251	3	22	1.91	4.2
05/12/2019	7	3	6.907755375	3.401197433	2	12	1.42	8.2
9/24/2017	7	3		2.995732307	3	25	3.02	2.36
9/28/2019	6	3	2.944438934	5.015622616	2	28	1.61	5.83
9/24/2017	7	3	6.177944183	2.995732307	3	25	3.02	2.36
5/26/2019	7	3	8.564458847	3.178053856	2	6	1.4	8.18
10/28/2016	5	3	6.416732311	3.68887949	3	31	1.59	5.59
09/10/2015	4	3	7.82564497	3.401197433	2	16	2.01	3.88
10/10/2019	4	3	7.285506725	4.276666164	2	5	1.48	7
06/03/2018	7	3	7.512071133	4.094344616	2	13	1.74	5.15
11/05/2016	6	3	5.552959442	4.158883095	2	9	1.67	5.17
10/28/2017	6	3	6.214608192	3.80666256	2	30	1.7	5.15
5/31/2018	4	3	5.872117996	3.178053856	2	8	1.42	8.77
8/22/2018	3	3	7.266827583	2.995732307	3	13	2.13	3.78
4/22/2018	7	3	6.983789921	3.912023067	3	16	2.62	2.81
7/15/2019	1	3	7.326465607	2.302585125	3	11	1.66	5.72
7/28/2019	7	3	4.43081665	4.527208805	2	9	1.37	8.68
7/14/2019	7	3	5.805134773	4.304065228	2	20	1.24	11.84
09/08/2018	6	3	5.204006672	2.995732307	2	12	1.5	7.45
4/21/2018	6	3	7.850103378	3.68887949	2	2	1.42	8.04
9/14/2019	6	3	5.998936653	3.178053856	2	27	1.57	5.97
05/06/2018	7	3	7.56475687	4.094344616	2	22	1.76	4.83
10/26/2019	6	3	5.407171726	2.302585125	3	12	1.43	7.78
5/19/2018	6	3	6.546785355	2.995732307	2	30	1.59	5.72
08/10/2019	6	3	5.438079357	4.736198425	2	21	1.57	6.4
8/23/2018	4	3	7.346655369	2.912350655	2	31	1.29	11.58
6/13/2018	3	3		3.68887949	3	27	2.53	2.85
4/19/2014	6	3	8.326758385	3.401197433	3	17	1.52	6.45
05/04/2014	7	3	7.104144096	4.60517025	2	25	2.22	3.19
8/18/2019	7	3	1.791759491	2.708050251	3	10	1.31	10.54
4/28/2019	7	3	7.284134865	2.302585125	3	20	1.75	4.82
10/28/2016	5	3	6.586171627	4.382026672	3	31	1.59	5.59
8/13/2018	1	3	5.356586456	2.995732307	3	22	2.64	2.84
11/27/2016	7	3	2.77258873	4.787491798	2	27	1.84	4.19
7/25/2018	3	3	5.247024059	2.302585125	3	25	3.26	2.2
10/20/2019	7	3	6.721425533	4.135166645	2	19	1.45	7.26
09/09/2018	7	3	6.269096375	3.912023067	3	9	2.46	3.07
12/06/2015	7	3	3.637586117	2.708050251	2	25	1.55	5.79
08/10/2019	6	3	4.317488194	4.959342003	2	21	1.57	6.4
11/27/2016	7	3	6.987490177	3.178053856	2	27	1.84	4.19
7/18/2015	6	3	7.795646667	3.912023067	2	21	2.34	3.29
8/23/2018	4	3	1.098612309	3.850147486	2	31	1.29	11.58
7/23/2017	7	3	7.453561783	3.68887949	3	13	2.78	2.53
11/27/2016	7	3	5.476463318	3.68887949	2	27	1.84	4.19
9/25/2019	3	3	4.828313828	3.295836926	2	22	1.56	6.14
10/27/2019	7	3	7.170119762	4.135166645	2	10	1.07	27.12
12/01/2018	6	3	7.723120213	3.401197433	2	6	1.44	7.05
08/09/2014	6	3	7.427738667	4.094344616	3	14	1.68	4.9
11/10/2019	7	3	3.583518982	3.218875885	2	8	1.27	11.84
05/12/2019	7	3	4.356709003	3.401197433	2	12	1.42	8.2
07/12/2015	7	3	5.54907608	2.995732307	2	13	2.45	3.15
10/28/2017	6	3	2.995732307	3.988984108	2	30	1.7	5.15
9/28/2019	6	3	8.133000374	3.33220458	2	28	1.61	5.83
10/27/2018	6	3	8.435548782	2.995732307	2	25	2.13	3.75
7/29/2018	7	3	7.170119762	3.555348158	2	29	1.38	8.91
8/18/2019	7	3	7.806696415	4.094344616	3	10	1.31	10.54
4/27/2019	6	3	5.857933044	3.912023067	2	16	2.22	3.4
10/04/2014	6	3	7.727975368	3.68887949	2	27	1.98	3.93
7/19/2015	7	3	7.484368801	3.68887949	3	30	1.57	6.06
4/28/2019	7	3	5.036952496	2.302585125	3	20	1.75	4.82
4/27/2019	6	3	2.833213329	3.912023067	2	16	2.22	3.4
7/15/2019	1	3	5.09375	2.302585125	3	11	1.66	5.72
4/29/2018	7	3	0	3.68887949	3	28	2.46	2.97
9/25/2019	3	3	5.998936653	3.178053856	2	22	1.56	6.14
11/21/2018	3	3	5.948034763	3.555348158	2	21	2.14	3.82
6/20/2015	6	3	6.345636368	3.68887949	2	5	2.57	2.71
10/28/2017	6	3	5.459585667	4.499809742	2	30	1.7	5.15
11/15/2016	2	3	4.663439274	2.302585125	3	6	1.63	5.92
07/05/2015	7	3	7.134891033	3.68887949	2	17	1.56	6.46
7/14/2019	7	3	5.998936653	3.178053856	2	20	1.24	11.84
9/14/2014	7	3	6.242223263	4.499809742	2	13	3	2.56
10/12/2014	7	3	7.667625904	3.401197433	2	16	2.69	2.67
10/15/2017	7	3	7.406710625	2.302585125	3	7	1.63	5.64
10/27/2019	7	3	3.258096457	4.135166645	2	10	1.07	27.12
08/12/2015	3	3	7.239932537	4.382026672	2	6	1.84	4.37
11/05/2016	6	3	3.555348158	3.871201038	2	9	1.67	5.17
7/14/2019	7	3	2.995732307	4.527208805	2	20	1.24	11.84
7/25/2018	3	3	5.420535088	2.302585125	3	25	3.26	2.2
10/09/2014	4	3	6.230481625	3.401197433	3	5	2.08	3.43
10/17/2019	4	3	6.935370445	3.68887949	3	6	2.46	2.92
10/18/2017	3	3		2.995732307	3	28	2.63	2.67
9/14/2014	7	3	7.669495106	4.499809742	2	13	3	2.56
10/10/2019	4	3	7.524561405	3.401197433	2	5	1.48	7
9/25/2019	3	3	2.890371799	4.959342003	2	22	1.56	6.14
9/23/2018	7	3	6.042633057	3.401197433	2	5	1.83	4.64
11/02/2019	6	3	0.693147182	3.68887949	3	30	2.27	3.31
11/02/2014	7	3	5.09375	3.68887949	2	12	1.9	4.32
10/27/2019	7	3	6.563855648	2.995732307	2	10	1.07	27.12
10/12/2014	7	3	2.197224617	4.094344616	2	16	2.69	2.67
9/27/2015	7	3	6.4264884	3.912023067	2	30	1.71	4.99
9/25/2019	3	3	7.170119762	4.007333279	2	22	1.56	6.14
08/10/2014	7	3	7.852438927	3.401197433	2	29	1.72	4.85
7/27/2014	7	3	8.109826088	4.094344616	2	9	2.67	2.61
9/25/2019	3	3	2.890371799	5.652489185	2	22	1.56	6.14
09/08/2018	6	3	6.802394867	3.68887949	2	12	1.5	7.45
11/03/2019	7	3	5.998936653	3.178053856	2	13	1.46	7.58
8/22/2018	3	3	5.09986639	2.995732307	3	13	2.13	3.78
11/11/2018	7	3	5.433722019	1.609437943	3	29	1.88	4.35
9/25/2019	3	3	7.902117729	3.784189701	2	22	1.56	6.14
10/10/2019	4	3	7.170119762	4.135166645	2	5	1.48	7
10/23/2016	7	3	4.219507694	4.787491798	2	13	1.65	5.34
10/08/2018	1	3	5.062594891	2.995732307	3	26	1.5	7.8
11/20/2016	7	3	5.552959442	4.158883095	2	14	1.4	8.05
9/25/2019	3	3	7.465655327	2.995732307	2	22	1.56	6.14
10/08/2018	1	3	4.88280201	2.302585125	3	26	1.5	7.8
10/12/2017	4	3	7.209340096	4.499809742	2	19	1.6	5.47
11/03/2018	6	3	4.343805313	2.302585125	3	30	2.84	2.62
05/06/2018	7	3	4.043051243	3.401197433	2	22	1.76	4.83
10/12/2017	4	3	7.534762859	3.401197433	2	19	1.6	5.47
09/02/2018	7	3	7.170119762	3.68887949	2	11	1.33	11.03
11/21/2018	3	3	3.218875885	3.555348158	2	21	2.14	3.82
11/21/2018	3	3	7.215974808	2.995732307	2	21	2.14	3.82
08/12/2018	7	3	7.170119762	3.109061003	2	16	1.69	5.74
10/10/2019	4	3	5.998936653	3.178053856	2	5	1.48	7
9/24/2014	3	3	3.33220458	3.401197433	3	21	2.34	3.2
5/31/2018	4	3	7.738488197	3.912023067	2	8	1.42	8.77
11/21/2018	3	3	7.51534462	3.218875885	2	21	2.14	3.82
09/01/2019	7	3	6.994850159	3.988984108	2	25	2.17	3.52
10/10/2019	4	3	5.834810734	4.135166645	2	5	1.48	7
9/13/2014	6	3	6.858564854	3.401197433	3	25	1.59	5.51
10/23/2016	7	3	7.069023609	4.382026672	2	13	1.65	5.34
05/09/2015	6	3	6.620073318	3.401197433	3	23	1.59	5.9
9/24/2017	7	3		3.68887949	3	25	3.02	2.36
05/04/2014	7	3	6.484635353	3.68887949	2	25	2.22	3.19
08/12/2018	7	3	7.022868156	4.382026672	2	16	1.69	5.74
8/20/2014	3	3	7.51697731	3.401197433	2	5	2.63	2.63
09/02/2019	1	3	8.170186043	2.302585125	3	7	1.53	6.73
08/05/2018	7	3	7.595890045	2.995732307	3	8	2.03	3.85
06/09/2019	7	3	1.386294365	3.68887949	3	18	4.68	1.75
08/02/2015	7	3	7.006695271	3.218875885	2	27	1.9	4.16
5/18/2014	7	3	7.106606007	3.912023067	2	28	2.39	2.96
9/14/2019	6	3	8.143517494	3.218875885	2	27	1.57	5.97
4/21/2018	6	3	7.461065292	4.382026672	2	2	1.42	8.04
9/29/2019	7	3	4.836281776	1.609437943	3	21	2.23	3.28
8/26/2017	6	3	6.845880032	2.995732307	3	30	2.02	3.74
9/25/2019	3	3	7.126087189	3.988984108	2	22	1.56	6.14
10/27/2018	6	3	1.945910096	3.68887949	2	25	2.13	3.75
05/06/2018	7	3	3.80666256	3.401197433	2	22	1.76	4.83
07/05/2015	7	3	5.525453091	2.995732307	2	17	1.56	6.46
11/20/2017	1	3	7.39203167	2.302585125	3	1	1.82	4.58
5/26/2019	7	3	5.905361652	4.094344616	2	6	1.4	8.18
11/02/2019	6	3		2.995732307	3	30	2.27	3.31
11/13/2019	3	3	2.564949274	5.220355988	2	30	1.37	8.31
6/13/2018	3	3	6.645091057	3.912023067	3	27	2.53	2.85
11/08/2015	7	3	2.079441547	3.912023067	2	20	1.57	6.32
10/10/2019	4	3	4.828313828	3.295836926	2	5	1.48	7
08/05/2017	6	3	7.183870792	2.995732307	3	4	1.58	5.4
11/15/2018	4	3	7.436617374	2.995732307	2	27	1.69	5.35
11/27/2016	7	3	3.555348158	3.871201038	2	27	1.84	4.19
9/23/2018	7	3	6.978213787	4.007333279	2	5	1.83	4.64
10/04/2014	6	3	6.436150551	2.995732307	2	27	1.98	3.93
11/02/2014	7	3	7.527793884	4.382026672	2	12	1.9	4.32
9/14/2019	6	3	8.266935349	3.997282743	2	27	1.57	5.97
11/19/2018	1	3	5.509388447	2.302585125	3	11	1.95	4.49
9/28/2019	6	3	4.955827236	4.248495102	2	28	1.61	5.83
06/03/2018	7	3	6.352629185	4.094344616	2	13	1.74	5.15
7/21/2018	6	3	1.098612309	3.850147486	2	9	1.67	5.63
7/29/2018	7	3	7.126890659	4.499809742	2	29	1.38	8.91
9/25/2019	3	3	4.962844849	4.787491798	2	22	1.56	6.14
7/27/2014	7	3	8.037543297	3.401197433	2	9	2.67	2.61
11/10/2019	7	3	5.513428688	4.527208805	2	8	1.27	11.84
11/09/2017	4	3		2.995732307	3	14	1.93	4
9/27/2015	7	3	3.526360512	4.317488194	2	30	1.71	4.99
9/24/2014	3	3	5.899897575	3.401197433	3	21	2.34	3.2
08/05/2018	7	3	4.941642284	2.302585125	3	8	2.03	3.85
5/18/2014	7	3	7.159291744	4.382026672	2	28	2.39	2.96
11/10/2019	7	3	7.427738667	4.477336884	2	8	1.27	11.84
11/13/2019	3	3	8.133000374	3.33220458	2	30	1.37	8.31
9/14/2019	6	3	7.465655327	2.995732307	2	27	1.57	5.97
7/18/2018	3	3	1.098612309	3.850147486	2	28	2	3.9
10/27/2019	7	3	5.645446777	4.781222343	2	10	1.07	27.12
8/13/2018	1	3	5.283203602	2.302585125	3	22	2.64	2.84
7/29/2018	7	3	4.343805313	3.80666256	2	29	1.38	8.91
10/28/2016	5	3		3.68887949	3	31	1.59	5.59
9/28/2019	6	3	5.998936653	3.178053856	2	28	1.61	5.83
9/14/2014	7	3	7.301822186	3.912023067	2	13	3	2.56
9/27/2015	7	3	6.824373722	4.60517025	2	30	1.71	4.99
11/15/2018	4	3	6.896694183	4.248495102	2	27	1.69	5.35
08/12/2018	7	3	7.305188179	3.68887949	2	16	1.69	5.74
9/28/2019	6	3	4.234106541	5.814130306	2	28	1.61	5.83
10/12/2019	6	3	2.197224617	2.708050251	3	8	2.13	3.75
7/15/2019	1	3		3.80666256	3	11	1.66	5.72
11/20/2016	7	3	7.468513489	4.094344616	2	14	1.4	8.05
6/13/2018	3	3	5.153291702	2.302585125	3	27	2.53	2.85
9/26/2015	6	3	6.6025877	3.912023067	3	20	1.87	4.27
7/21/2018	6	3	7.346655369	2.912350655	2	9	1.67	5.63
7/18/2018	3	3		3.610917807	2	28	2	3.9
09/06/2014	6	3	7.732369423	3.401197433	2	21	2.44	3.13
8/16/2015	7	3	7.009408951	3.401197433	3	17	1.66	5.51
10/04/2015	7	3	7.629975796	3.68887949	2	23	1.4	8.58
9/26/2019	4	3	7.449498177	2.302585125	3	27	2.62	2.74
10/17/2019	4	3		3.68887949	3	3	2.46	2.92
9/25/2019	3	3	2.197224617	4.700480461	2	22	1.56	6.14
4/27/2019	6	3	4.110873699	3.912023067	2	16	2.22	3.4
10/04/2015	7	3	6.137727261	2.995732307	2	23	1.4	8.58
08/10/2014	7	3	7.977624893	4.094344616	2	29	1.72	4.85
10/10/2019	4	3	2.77258873	4.135166645	2	5	1.48	7
8/22/2018	3	3	0	3.401197433	3	13	2.13	3.78
05/11/2019	6	3	7.353081703	3.912023067	3	9	1.99	3.94
10/12/2017	4	3	3.912023067	3.988984108	2	19	1.6	5.47
9/25/2019	3	3		4.007333279	2	22	1.56	6.14
10/12/2017	4	3	6.173786163	3.80666256	2	19	1.6	5.47
5/18/2019	6	3	6.740519524	2.302585125	3	16	2.57	2.93
9/28/2019	6	3	6.563855648	2.995732307	2	28	1.61	5.83
10/27/2019	7	3	7.237059116	4.330733299	2	10	1.07	27.12
09/09/2018	7	3	7.329749584	2.302585125	3	9	2.46	3.07
4/28/2019	7	3	4.691348076	2.995732307	3	20	1.75	4.82
09/10/2015	4	3	3.610917807	3.912023067	2	16	2.01	3.88
8/23/2018	4	3	6.944087029	3.218875885	2	31	1.29	11.58
06/10/2018	7	3	7.017506123	4.499809742	2	26	1.3	12.27
7/18/2015	6	3	7.701200008	4.60517025	2	21	2.34	3.29
09/08/2018	6	3	6.042633057	3.218875885	2	12	1.5	7.45
11/03/2019	7	3	4.304065228	4.867534637	2	13	1.46	7.58
10/10/2019	4	3	8.133000374	3.33220458	2	5	1.48	7
10/18/2015	7	3	5.609471798	3.68887949	2	22	1.79	4.62
7/29/2018	7	3	1.098612309	3.850147486	2	29	1.38	8.91
4/22/2018	7	3	4.976733685	2.995732307	3	16	2.62	2.81
11/20/2016	7	3	7.079184532	4.787491798	2	14	1.4	8.05
06/03/2018	7	3	6.962243557	4.787491798	2	13	1.74	5.15
10/08/2018	1	3	7.338238239	2.995732307	3	26	1.5	7.8
08/02/2015	7	3	7.896552563	3.912023067	2	27	1.9	4.16
10/24/2015	6	3	6.703187943	4.094344616	3	6	1.94	4.04
09/08/2018	6	3	6.502789974	3.68887949	2	12	1.5	7.45
9/14/2019	6	3	3.258096457	4.795790672	2	27	1.57	5.97
8/21/2017	1	3	7.040536404	3.68887949	3	5	2.21	3.19
9/14/2019	6	3	6.563855648	2.995732307	2	27	1.57	5.97
9/27/2015	7	3	8.009030342	4.60517025	2	30	1.71	4.99
10/27/2019	7	3	6.5206213	4.135166645	2	10	1.07	27.12
5/26/2018	6	3	0.693147182	3.68887949	3	12	1.87	4.64
8/23/2018	4	3	7.170119762	3.109061003	2	31	1.29	11.58
07/09/2015	4	3	6.790097237	3.68887949	3	16	2.58	2.77
05/12/2019	7	3	3.828641415	4.094344616	2	12	1.42	8.2
4/27/2019	6	3	6.406879902	3.912023067	2	16	2.22	3.4
7/14/2019	7	3	6.863803387	3.555348158	2	20	1.24	11.84
11/20/2016	7	3	3.218875885	4.094344616	2	14	1.4	8.05
09/02/2019	1	3	4.812184334	1.609437943	3	7	1.53	6.73
09/02/2018	7	3	7.805474758	3.401197433	2	11	1.33	11.03
6/24/2015	3	3	6.297109127	4.094344616	3	1	2.02	3.8
8/13/2018	1	3	7.703459263	2.995732307	3	22	2.64	2.84
9/14/2019	6	3	4.43081665	4.10264349	2	27	1.57	5.97
11/16/2014	7	3	5.288267136	2.708050251	2	14	2.01	3.73
10/28/2016	5	3		4.382026672	3	31	1.59	5.59
06/03/2018	7	3	4.248495102	4.094344616	2	13	1.74	5.15
05/06/2018	7	3	7.057036877	2.708050251	2	22	1.76	4.83
7/18/2018	3	3	7.346655369	2.912350655	2	28	2	3.9
7/27/2019	6	3	4.488636494	2.708050251	3	28	2.45	3.04
7/27/2014	7	3	7.6921134	3.401197433	2	9	2.67	2.61
7/29/2018	7	3	7.346655369	2.912350655	2	29	1.38	8.91
08/03/2014	7	3	8.114922523	3.912023067	3	20	1.59	5.82
10/20/2019	7	3	5.966146946	4.543294907	2	19	1.45	7.26
08/03/2019	6	3	6.642486572	4.094344616	3	22	1.91	4.2
11/20/2016	7	3	1.609437943	4.564348221	2	14	1.4	8.05
11/15/2014	6	3	7.192182064	4.382026672	3	9	1.65	5.1
10/10/2019	4	3	6.563855648	2.995732307	2	5	1.48	7
10/20/2019	7	3	2.77258873	4.766438484	2	19	1.45	7.26
10/22/2014	3	3	7.422373772	4.382026672	2	22	2.02	3.85
10/12/2017	4	3	3.713572025	3.80666256	2	19	1.6	5.47
07/09/2015	4	3	6.902742863	4.382026672	3	16	2.58	2.77
11/13/2019	3	3	1.791759491	4.283586502	2	30	1.37	8.31
06/09/2019	7	3	4.219507694	2.995732307	3	18	4.68	1.75
10/12/2014	7	3	2.77258873	3.401197433	2	16	2.69	2.67
10/04/2014	6	3	6.102558613	3.68887949	2	27	1.98	3.93
10/08/2018	1	3	3.891820192	2.995732307	3	26	1.5	7.8
10/12/2014	7	3	7.758333683	4.094344616	2	16	2.69	2.67
7/27/2019	6	3	7.737616062	2.995732307	3	28	2.45	3.04
06/06/2017	2	3	7.186901093	2.708050251	3	6	1.62	5.51
10/12/2017	4	3	7.522400379	3.80666256	2	19	1.6	5.47
11/20/2016	7	3	6.987490177	3.178053856	2	14	1.4	8.05
09/01/2019	7	3	4.406719208	4.007333279	2	25	2.17	3.52
08/03/2019	6	3	4.248495102	2.708050251	3	22	1.91	4.2
11/05/2016	6	3	6.208590031	4.382026672	2	9	1.67	5.17
10/27/2019	7	3	3.583518982	3.218875885	2	10	1.07	27.12
09/01/2019	7	3	4.84418726	4.959342003	2	25	2.17	3.52
5/26/2019	7	3	5.789960384	3.401197433	2	6	1.4	8.18
9/14/2014	7	3	7.122059822	4.60517025	2	13	3	2.56
06/06/2015	6	3	7.180831432	3.68887949	2	12	1.74	4.86
08/10/2019	6	3	6.674561501	4.499809742	2	21	1.57	6.4
10/13/2018	6	3	6.947937012	2.484906673	2	19	1.68	5.33
05/04/2014	7	3	7.12447834	4.382026672	2	25	2.22	3.19
06/09/2019	7	3	6.467698574	3.218875885	3	18	4.68	1.75
10/18/2017	3	3	7.837948799	2.995732307	3	28	2.63	2.67
8/13/2018	1	3	4.955827236	2.302585125	3	22	2.64	2.84
11/03/2019	7	3	7.465655327	2.995732307	2	13	1.46	7.58
11/27/2016	7	3	1.609437943	4.564348221	2	27	1.84	4.19
11/20/2014	4	3	5.159055233	3.401197433	3	12	1.48	6.93
09/01/2019	7	3	2.079441547	4.959342003	2	25	2.17	3.52
7/18/2018	3	3	4.094344616	3.912023067	2	28	2	3.9
9/27/2015	7	3	5.998936653	3.218875885	2	30	1.71	4.99
07/02/2015	4	3	6.651571751	4.094344616	3	27	2.15	3.43
11/27/2016	7	3	5.442417622	4.382026672	2	27	1.84	4.19
08/10/2019	6	3	4.343805313	5.652489185	2	21	1.57	6.4
10/13/2018	6	3	7.169350147	3.912023067	2	19	1.68	5.33
10/29/2017	7	3	6.876264572	2.995732307	3	8	2.03	3.7
12/02/2018	7	3		0.91629076	3	2	2.15	3.59
10/14/2015	3	3	7.382124424	4.094344616	3	28	2.33	3.1
10/12/2017	4	3	6.311734676	3.401197433	2	19	1.6	5.47
09/07/2014	7	3	4.962844849	3.401197433	3	16	2.5	2.78
4/22/2018	7	3	6.86484766	3.218875885	3	16	2.62	2.81
10/27/2019	7	3	8.133000374	3.33220458	2	10	1.07	27.12
09/08/2018	6	3	6.210599899	3.401197433	2	12	1.5	7.45
09/02/2018	7	3	7.438971519	3.218875885	2	11	1.33	11.03
06/03/2018	7	3		3.33220458	2	13	1.74	5.15
9/14/2014	7	3	3.637586117	3.68887949	2	13	3	2.56
5/26/2019	7	3	7.700294971	3.178053856	2	6	1.4	8.18
05/03/2014	6	3	7.939158916	2.708050251	3	31	1.38	8.19
11/03/2019	7	3	6.563855648	2.995732307	2	13	1.46	7.58
10/13/2018	6	3	7.855156898	3.401197433	2	19	1.68	5.33
07/12/2015	7	3	8.06463623	4.382026672	2	13	2.45	3.15
5/13/2017	6	3	6.391917229	4.941642284	2	5	1.89	4.03
11/02/2014	7	3	1.945910096	3.401197433	2	12	1.9	4.32
10/12/2019	6	3	7.330405235	2.302585125	3	8	2.13	3.75
9/23/2018	7	3	5.204006672	3.218875885	2	5	1.83	4.64
05/12/2019	7	3	8.592671394	3.178053856	2	12	1.42	8.2
8/23/2015	7	3	3.295836926	2.995732307	2	28	1.97	3.95
07/12/2015	7	3	5.209486008	3.68887949	2	13	2.45	3.15
9/28/2019	6	3	3.583518982	3.218875885	2	28	1.61	5.83
05/03/2014	6	3	7.388328075	2.708050251	3	31	1.38	8.19
7/28/2019	7	3	7.527793884	3.465735912	2	9	1.37	8.68
11/13/2019	3	3	6.597145557	4.283586502	2	30	1.37	8.31
09/01/2019	7	3	5.998936653	3.178053856	2	25	2.17	3.52
12/02/2018	7	3	6.729824066	0.91629076	3	2	2.15	3.59
09/01/2019	7	3	7.465655327	2.995732307	2	25	2.17	3.52
08/10/2019	6	3	4.60517025	3.80666256	2	21	1.57	6.4
8/13/2018	1	3	7.079184532	3.912023067	3	22	2.64	2.84
7/27/2019	6	3	2.397895336	2.708050251	3	28	2.45	3.04
7/18/2015	6	3	6.313548088	3.912023067	2	21	2.34	3.29
10/17/2019	4	3	7.336936951	2.302585125	3	6	2.46	2.92
7/19/2015	7	3	7.965892792	4.382026672	3	30	1.57	6.06
12/01/2018	6	3	8.243808746	1.609437943	2	6	1.44	7.05
11/10/2019	7	3	4.110873699	4.527208805	2	8	1.27	11.84
11/10/2019	7	3	1.386294365	5.117993832	2	8	1.27	11.84
09/10/2015	4	3	7.731053352	4.094344616	2	16	2.01	3.88
08/03/2019	6	3	4.85981226	2.302585125	3	22	1.91	4.2
12/01/2018	6	3		1.609437943	2	3	1.44	7.05
08/03/2019	6	3	7.663407803	2.995732307	3	22	1.91	4.2
5/18/2019	6	3	4.553876877	2.302585125	3	16	2.57	2.93
10/04/2015	7	3	8.329898834	4.382026672	2	23	1.4	8.58
06/03/2018	7	3	3.526360512	3.912023067	2	13	1.74	5.15
10/09/2014	4	3	6.616065025	4.094344616	3	5	2.08	3.43
11/15/2018	4	3	7.82564497	3.218875885	2	27	1.69	5.35
5/18/2019	6	3	2.197224617	2.708050251	3	16	2.57	2.93
06/06/2015	6	3	7.301147938	4.382026672	2	12	1.74	4.86
10/12/2019	6	3	5.863631248	2.302585125	3	8	2.13	3.75
9/25/2019	3	3	6.563855648	2.995732307	2	22	1.56	6.14
8/23/2018	4	3	3.367295742	3.68887949	2	31	1.29	11.58
06/03/2017	6	3	7.237059116	2.708050251	3	31	1.53	5.98
5/19/2018	6	3	6.998509407	3.68887949	2	30	1.59	5.72
11/09/2017	4	3	6.803505421	3.68887949	3	14	1.93	4
10/23/2016	7	3	7.323830605	4.787491798	2	13	1.65	5.34
8/18/2019	7	3	5.966146946	2.708050251	3	10	1.31	10.54
4/28/2019	7	3	2.197224617	2.708050251	3	20	1.75	4.82
10/04/2014	6	3	3.401197433	3.401197433	2	27	1.98	3.93
06/04/2015	4	3	7.365180016	4.094344616	3	14	1.75	4.84
5/21/2014	3	3	6.775366306	2.995732307	3	28	2.26	3.17
7/21/2018	6	3	3.970291853	3.912023067	2	9	1.67	5.63
5/21/2014	3	3	4.897840023	2.995732307	3	28	2.26	3.17
11/15/2014	6	3	3.970291853	3.68887949	3	9	1.65	5.1
9/28/2019	6	3	1.609437943	4.867534637	2	28	1.61	5.83
4/27/2019	6	3	6.784457207	3.401197433	2	16	2.22	3.4
10/28/2017	6	3	1.098612309	3.80666256	2	30	1.7	5.15
08/02/2015	7	3	6.609349251	3.912023067	2	27	1.9	4.16
09/01/2019	7	3	7.69848299	4.007333279	2	25	2.17	3.52
09/06/2018	4	3	4.262680054	2.995732307	3	31	1.75	5.1
09/09/2018	7	3	3.610917807	2.995732307	3	9	2.46	3.07
8/23/2018	4	3	6.734591484	3.68887949	2	31	1.29	11.58
05/11/2014	7	3	6.84375	3.401197433	3	18	1.99	3.7
9/14/2019	6	3		4.189654827	2	27	1.57	5.97
9/13/2014	6	3	4.488636494	3.401197433	3	25	1.59	5.51
06/09/2019	7	3	7.998335361	3.218875885	3	18	4.68	1.75
11/03/2018	6	3		3.401197433	3	30	2.84	2.62
10/17/2019	4	3	5.09375	2.302585125	3	6	2.46	2.92
09/09/2018	7	3	1.098612309	3.401197433	3	9	2.46	3.07
6/13/2018	3	3	4.84418726	2.302585125	3	27	2.53	2.85
7/28/2019	7	3	4.406719208	3.68887949	2	9	1.37	8.68
10/08/2018	1	3	7.074963093	2.302585125	3	26	1.5	7.8
11/21/2018	3	3	1.945910096	3.68887949	2	21	2.14	3.82
9/23/2018	7	3	1.098612309	3.80666256	2	5	1.83	4.64
06/06/2015	6	3	5.030437946	3.68887949	2	12	1.74	4.86
08/10/2019	6	3	7.346010208	3.80666256	2	21	1.57	6.4
11/15/2016	2	3	8.599510193	2.995732307	3	6	1.63	5.92
12/02/2018	7	3	7.886081219	0.91629076	3	2	2.15	3.59
09/09/2018	7	3	4.406719208	2.302585125	3	9	2.46	3.07
11/05/2016	6	3	8.02943325	4.382026672	2	9	1.67	5.17
9/24/2017	7	3	7.105786324	2.995732307	3	25	3.02	2.36
11/27/2016	7	3	7.322510242	4.094344616	2	27	1.84	4.19
08/02/2015	7	3	4.304065228	3.624341011	2	27	1.9	4.16
11/10/2019	7	3	2.890371799	4.976733685	2	8	1.27	11.84
10/04/2015	7	3	3.610917807	4.094344616	2	23	1.4	8.58
10/26/2019	6	3	2.77258873	2.708050251	3	12	1.43	7.78
11/03/2019	7	3	4.060442924	5.135798454	2	13	1.46	7.58
10/20/2019	7	3	7.524561405	3.401197433	2	19	1.45	7.26
11/05/2016	6	3	5.062594891	3.583518982	2	9	1.67	5.17
11/13/2019	3	3	2.564949274	4.527208805	2	30	1.37	8.31
8/13/2018	1	3	7.551187038	2.302585125	3	22	2.64	2.84
9/14/2019	6	3	1.098612309	4.10264349	2	27	1.57	5.97
09/02/2018	7	3	7.730614185	3.912023067	2	11	1.33	11.03
11/03/2019	7	3		4.174387455	2	13	1.46	7.58
8/20/2014	3	3	7.096721172	4.094344616	2	5	2.63	2.63
7/23/2017	7	3	7.247080803	2.995732307	3	13	2.78	2.53
10/25/2014	6	3	7.355640888	4.094344616	3	6	1.65	5.43
08/12/2015	3	3	2.302585125	4.094344616	2	6	1.84	4.37
11/27/2016	7	3	6.306275368	3.465735912	2	27	1.84	4.19
11/13/2019	3	3	7.499976635	4.234106541	2	30	1.37	8.31
11/20/2016	7	3	6.306275368	3.465735912	2	14	1.4	8.05
10/13/2018	6	3	7.340187073	4.094344616	2	19	1.68	5.33
11/15/2018	4	3	7.170119762	3.555348158	2	27	1.69	5.35
08/05/2017	6	3	7.334981918	2.995732307	3	4	1.58	5.4
7/18/2015	6	3	7.626082897	4.60517025	2	21	2.34	3.29
06/06/2015	6	3	1.609437943	3.401197433	2	12	1.74	4.86
10/15/2017	7	3	3.931825638	2.995732307	3	7	1.63	5.64
4/29/2018	7	3	7.564238548	3.912023067	3	28	2.46	2.97
5/31/2018	4	3	7.125283241	4.60517025	2	8	1.42	8.77
10/18/2015	7	3	2.77258873	3.401197433	2	22	1.79	4.62
10/22/2014	3	3	2.397895336	3.401197433	2	22	2.02	3.85
08/10/2019	6	3	7.025538445	4.499809742	2	21	1.57	6.4
08/05/2018	7	3	5.379897118	2.302585125	3	8	2.03	3.85
06/03/2018	7	3	7.902857304	3.68887949	2	13	1.74	5.15
5/18/2019	6	3	6.30261898	3.912023067	3	16	2.57	2.93
6/20/2015	6	3	3.68887949	3.401197433	2	5	2.57	2.71
06/09/2019	7	3	3.496507645	2.995732307	3	18	4.68	1.75
8/13/2018	1	3	1.386294365	3.401197433	3	22	2.64	2.84
5/31/2018	4	3	4.890348911	3.68887949	2	8	1.42	8.77
8/22/2018	3	3	6.368186951	3.912023067	3	13	2.13	3.78
11/02/2019	6	3	2.302585125	3.68887949	3	30	2.27	3.31
09/09/2018	7	3	5.843544483	3.218875885	3	9	2.46	3.07
10/23/2016	7	3	4.736198425	4.094344616	2	13	1.65	5.34
11/20/2016	7	3	5.717027664	5.075173855	2	14	1.4	8.05
7/28/2019	7	3	7.465655327	2.995732307	2	9	1.37	8.68
7/14/2019	7	3	6.448889256	4.248495102	2	20	1.24	11.84
09/06/2014	6	3	8.223895073	3.401197433	2	21	2.44	3.13
11/02/2014	7	3	7.446585178	3.68887949	2	12	1.9	4.32
08/02/2015	7	3	7.596894264	4.60517025	2	27	1.9	4.16
08/05/2017	6	3	7.624619007	3.68887949	3	4	1.58	5.4
09/02/2018	7	3	7.473637104	4.382026672	2	11	1.33	11.03
11/10/2019	7	3	7.170119762	4.283586502	2	8	1.27	11.84
05/11/2019	6	3	7.713337898	2.995732307	3	9	1.99	3.94
11/13/2019	3	3	4.110873699	5.811141014	2	30	1.37	8.31
11/15/2018	4	3	7.360739708	3.68887949	2	27	1.69	5.35
10/10/2019	4	3	7.682482243	4.029806137	2	5	1.48	7
10/12/2014	7	3	6.001414776	2.995732307	2	16	2.69	2.67
08/12/2018	7	3	7.346655369	2.912350655	2	16	1.69	5.74
5/17/2015	7	3	7.762170792	4.382026672	2	29	1.61	5.57
08/02/2015	7	3	8.243019104	3.912023067	2	27	1.9	4.16
10/27/2018	6	3	8.603370667	3.218875885	2	25	2.13	3.75
7/28/2019	7	3	7.651120186	3.401197433	2	9	1.37	8.68
7/14/2019	7	3	4.795790672	3.68887949	2	20	1.24	11.84
7/29/2018	7	3	7.404887676	3.218875885	2	29	1.38	8.91
05/12/2019	7	3	7.546974182	3.80666256	2	12	1.42	8.2
4/29/2018	7	3	7.352441311	3.218875885	3	28	2.46	2.97
10/12/2014	7	3	5.676753998	3.68887949	2	16	2.69	2.67
11/02/2019	6	3		2.708050251	3	30	2.27	3.31
05/06/2018	7	3	7.886081219	3.401197433	2	22	1.76	4.83
9/23/2018	7	3	3.931825638	4.007333279	2	5	1.83	4.64
9/26/2019	4	3	4.634728909	1.609437943	3	27	2.62	2.74
7/21/2018	6	3	6.622736454	3.401197433	2	9	1.67	5.63
10/10/2019	4	3	5.153291702	4.382026672	2	5	1.48	7
8/23/2018	4	3	6.831953526	2.995732307	2	31	1.29	11.58
5/26/2019	7	3	3.850147486	3.401197433	2	6	1.4	8.18
08/03/2019	6	3	4.976733685	2.302585125	3	22	1.91	4.2
10/12/2019	6	3	7.591861725	3.68887949	3	8	2.13	3.75
4/28/2019	7	3	7.593877792	2.995732307	3	20	1.75	4.82
10/18/2014	6	3	6.597145557	3.401197433	3	15	1.51	6.54
5/31/2018	4	3	7.862882137	3.401197433	2	8	1.42	8.77
07/05/2015	7	3	2.397895336	3.401197433	2	17	1.56	6.46
7/18/2018	3	3	7.420578957	3.68887949	2	28	2	3.9
12/01/2018	6	3	7.314552784	2.708050251	2	6	1.44	7.05
09/02/2018	7	3	1.098612309	3.68887949	2	11	1.33	11.03
5/18/2019	6	3	3.970291853	2.302585125	3	16	2.57	2.93
7/18/2018	3	3	7.154615402	3.401197433	2	28	2	3.9
08/10/2019	6	3	2.77258873	4.959342003	2	21	1.57	6.4
5/19/2018	6	3	2.944438934	3.68887949	2	30	1.59	5.72
08/10/2014	7	3	6.791221619	3.401197433	2	29	1.72	4.85
08/12/2018	7	3	7.170119762	3.68887949	2	16	1.69	5.74
05/11/2014	7	3		3.68887949	3	18	1.99	3.7
05/11/2019	6	3	0	3.68887949	3	9	1.99	3.94
11/15/2016	2	3	8.397508621	2.995732307	3	6	1.63	5.92
10/15/2017	7	3	7.893945217	2.995732307	3	7	1.63	5.64
09/09/2018	7	3	4.406719208	2.302585125	3	9	2.46	3.07
8/23/2018	4	3	7.395107746	3.401197433	2	31	1.29	11.58
9/29/2019	7	3	7.435438156	1.609437943	3	21	2.23	3.28
7/14/2019	7	3	6.769641876	3.68887949	2	20	1.24	11.84
09/02/2019	1	3	5.90263319	1.609437943	3	7	1.53	6.73
05/11/2019	6	3	4.99721241	2.302585125	3	9	1.99	3.94
10/10/2019	4	3	4.64439106	5.075173855	2	5	1.48	7
5/14/2017	7	3	6.091310024	4.094344616	3	27	1.91	4.01
10/10/2019	4	3	3.583518982	3.218875885	2	5	1.48	7
12/02/2018	7	3	4.477336884	0.91629076	3	2	2.15	3.59
5/21/2014	3	3	3.663561583	3.68887949	3	28	2.26	3.17
11/05/2016	6	3	6.765038967	3.68887949	2	9	1.67	5.17
5/31/2018	4	3	7.992268562	4.382026672	2	8	1.42	8.77
10/27/2018	6	3	6.705638885	4.248495102	2	25	2.13	3.75
6/20/2015	6	3	7.919356346	4.382026672	2	5	2.57	2.71
11/19/2018	1	3	6.860663891	3.401197433	3	11	1.95	4.49
11/15/2018	4	3	7.110696316	3.555348158	2	27	1.69	5.35
10/20/2019	7	3	5.998936653	3.178053856	2	19	1.45	7.26
7/15/2019	1	3	7.338238239	4.094344616	3	11	1.66	5.72
11/30/2014	7	3	3.610917807	3.401197433	3	13	2.97	2.38
06/10/2018	7	3	7.303170204	3.218875885	2	26	1.3	12.27
10/13/2018	6	3	3.465735912	3.218875885	2	19	1.68	5.33
8/16/2015	7	3	7.230563164	4.094344616	3	17	1.66	5.51
11/20/2016	7	3	6.251904011	3.871201038	2	14	1.4	8.05
11/03/2019	7	3	7.170119762	4.174387455	2	13	1.46	7.58
11/10/2019	7	3	4.828313828	3.295836926	2	8	1.27	11.84
9/26/2019	4	3	4.836281776	1.609437943	3	27	2.62	2.74
10/12/2017	4	3	3.988984108	3.80666256	2	19	1.6	5.47
9/26/2019	4	3	4.248495102	1.609437943	3	27	2.62	2.74
05/11/2019	6	3	5.552959442	2.995732307	3	9	1.99	3.94
11/13/2019	3	3	4.828313828	3.295836926	2	30	1.37	8.31
11/10/2019	7	3	7.524561405	3.401197433	2	8	1.27	11.84
06/09/2019	7	3	5.241746902	2.995732307	3	18	4.68	1.75
10/10/2019	4	3	4.812184334	4.828313828	2	5	1.48	7
8/30/2015	7	3	6.838405132	3.68887949	3	5	2.74	2.54
5/20/2018	7	3	5.438079357	2.995732307	3	6	1.92	4.06
7/28/2019	7	3	3.555348158	3.401197433	2	9	1.37	8.68
10/04/2014	6	3	7.863651276	4.094344616	2	27	1.98	3.93
11/05/2016	6	3	3.465735912	4.276666164	2	9	1.67	5.17
11/13/2019	3	3	2.833213329	4.527208805	2	30	1.37	8.31
8/22/2018	3	3	6.854354382	2.302585125	3	13	2.13	3.78
09/06/2015	7	3	8.255048752	4.382026672	3	18	3.2	2.26
10/27/2019	7	3	5.998936653	3.178053856	2	10	1.07	27.12
10/26/2019	6	3	7.666222095	2.995732307	3	12	1.43	7.78
11/13/2019	3	3	7.465655327	2.995732307	2	30	1.37	8.31
8/23/2015	7	3	6.028278351	2.708050251	2	28	1.97	3.95
11/15/2016	2	3	7.261927128	2.302585125	3	6	1.63	5.92
11/16/2014	7	3	7.986845016	4.094344616	2	14	2.01	3.73
08/05/2018	7	3	5.398162842	2.995732307	3	8	2.03	3.85
10/20/2019	7	3	5.634789467	5.075173855	2	19	1.45	7.26
11/03/2019	7	3	5.327876091	4.905274868	2	13	1.46	7.58
7/25/2018	3	3	7.565275192	2.995732307	3	25	3.26	2.2
10/13/2018	6	3	7.170119762	3.218875885	2	19	1.68	5.33
11/03/2018	6	3	7.921172619	2.995732307	3	30	2.84	2.62
11/16/2014	7	3	5.384495258	3.401197433	2	14	2.01	3.73
4/21/2018	6	3	7.202661037	4.382026672	2	2	1.42	8.04
11/19/2018	1	3	6.056784153	2.708050251	3	11	1.95	4.49
11/10/2019	7	3	5.998936653	3.178053856	2	8	1.27	11.84
11/13/2019	3	3	3.583518982	3.218875885	2	30	1.37	8.31
5/18/2014	7	3	6.746412277	3.68887949	2	28	2.39	2.96
11/09/2017	4	3	6.416732311	2.995732307	3	14	1.93	4
4/21/2018	6	3	8.050384521	3.68887949	2	2	1.42	8.04
12/02/2018	7	3		0.91629076	3	2	2.15	3.59
11/15/2018	4	3	7.436617374	4.382026672	2	27	1.69	5.35
9/23/2018	7	3	6.907755375	3.80666256	2	5	1.83	4.64
7/28/2019	7	3	5.476463318	4.304065228	2	9	1.37	8.68
09/06/2014	6	3	7.76131916	4.094344616	2	21	2.44	3.13
7/18/2018	3	3	4.189654827	3.68887949	2	28	2	3.9
10/27/2019	7	3	7.424165249	4.085976124	2	10	1.07	27.12
10/27/2019	7	3	4.43081665	5.579730034	2	10	1.07	27.12
11/21/2018	3	3	6.478509426	3.68887949	2	21	2.14	3.82
5/31/2018	4	3		3.401197433	2	8	1.42	8.77
05/11/2019	6	3	4.488636494	2.995732307	3	9	1.99	3.94
10/04/2014	6	3	7.861341953	3.401197433	2	27	1.98	3.93
06/09/2019	7	3	7.970395088	2.995732307	3	18	4.68	1.75
5/19/2018	6	3	7.044905186	4.60517025	2	30	1.59	5.72
7/15/2019	1	3	5.802118301	2.708050251	3	11	1.66	5.72
11/08/2015	7	3	6.552507877	3.555348158	2	20	1.57	6.32
9/28/2019	6	3	5.620400906	5.120983124	2	28	1.61	5.83
11/02/2014	7	3		4.094344616	2	12	1.9	4.32
4/21/2018	6	3	5.34233427	2.995732307	2	2	1.42	8.04
8/13/2018	1	3	4.634728909	2.995732307	3	22	2.64	2.84
11/20/2016	7	3	5.267858028	4.382026672	2	14	1.4	8.05
10/04/2015	7	3	8.018954277	3.68887949	2	23	1.4	8.58
11/03/2019	7	3	4.962844849	5.003946304	2	13	1.46	7.58
9/16/2015	3	3	7.323830605	4.248495102	3	25	2.27	3.22
10/10/2019	4	3	5.513428688	4.781222343	2	5	1.48	7
10/27/2019	7	3	1.609437943	4.886582851	2	10	1.07	27.12
11/20/2016	7	3	6.291569233	4.382026672	2	14	1.4	8.05
11/15/2014	6	3	6.934397221	3.68887949	3	9	1.65	5.1
08/12/2018	7	3	3.68887949	3.68887949	2	16	1.69	5.74
11/13/2019	3	3	7.170119762	4.283586502	2	30	1.37	8.31
7/15/2019	1	3	7.664815903	2.995732307	3	11	1.66	5.72
08/10/2019	6	3	6.480044365	3.80666256	2	21	1.57	6.4
12/06/2015	7	3	0.693147182	3.218875885	2	25	1.55	5.79
10/14/2015	3	3	6.300786018	3.401197433	3	28	2.33	3.1
11/21/2018	3	3	3.988984108	3.68887949	2	21	2.14	3.82
10/20/2019	7	3	5.991464615	4.382026672	2	19	1.45	7.26
09/08/2018	6	3	3.68887949	3.68887949	2	12	1.5	7.45
7/28/2019	7	3	4.077537537	5.220355988	2	9	1.37	8.68
07/05/2015	7	3	6.940222263	4.382026672	2	17	1.56	6.46
4/29/2018	7	3	5.442417622	2.995732307	3	28	2.46	2.97
5/26/2018	6	3	7.328437328	3.218875885	3	12	1.87	4.64
10/17/2019	4	3	6.673297882	2.995732307	3	6	2.46	2.92
10/04/2015	7	3	8.079618454	4.382026672	2	23	1.4	8.58
11/08/2015	7	3	7.477604389	4.248495102	2	20	1.57	6.32
5/31/2018	4	3		3.68887949	2	8	1.42	8.77
09/07/2014	7	3	7.126087189	3.401197433	3	16	2.5	2.78
5/17/2015	7	3	3.044522524	3.401197433	2	29	1.61	5.57
4/27/2019	6	3	8.09223938	3.401197433	2	16	2.22	3.4
08/02/2015	7	3	3.555348158	4.317488194	2	27	1.9	4.16
06/03/2018	7	3	6.842683315	4.60517025	2	13	1.74	5.15
09/06/2018	4	3	5.476463318	3.218875885	3	31	1.75	5.1
10/27/2018	6	3	6.452048779	3.091042519	2	25	2.13	3.75
9/29/2019	7	3	7.734996319	2.302585125	3	21	2.23	3.28
9/29/2019	7	3	5.805134773	1.609437943	3	21	2.23	3.28
8/22/2018	3	3	4.595119953	2.302585125	3	13	2.13	3.78
5/17/2015	7	3	5.899897575	2.995732307	2	29	1.61	5.57
09/02/2018	7	3	4.382026672	3.68887949	2	11	1.33	11.03
08/05/2018	7	3	1.386294365	3.401197433	3	8	2.03	3.85
11/03/2019	7	3	3.583518982	3.218875885	2	13	1.46	7.58
10/26/2019	6	3	7.629004002	2.995732307	3	12	1.43	7.78
06/06/2015	6	3	1.945910096	4.094344616	2	12	1.74	4.86
8/18/2019	7	3	7.510977745	3.401197433	3	10	1.31	10.54
09/01/2019	7	3	5.624017715	4.736198425	2	25	2.17	3.52
11/08/2015	7	3	4.158883095	2.862200975	2	20	1.57	6.32
9/14/2014	7	3	6.230481625	3.80666256	2	13	3	2.56
06/09/2019	7	3	6.342121601	2.995732307	3	18	4.68	1.75
11/27/2016	7	3	6.287858486	4.382026672	2	27	1.84	4.19
[truncated: 1,804 more rows]
